# Supplementary material for: Poly[[aquadi-μ3-malonato-hexaphenyl­ditin(IV)] acetone solvate]
Source: Acta Crystallogr Sect E Struct Rep Online. 2010 May 22;66(Pt 6):m695–6. doi: 10.1107/S1600536810018398 (PMC2979483; doi:10.1107/S1600536810018398)
Supplement: Supplementary file 1 [file e-66-0m695-sup1.cif]

##############################################################################
###                                                                        ###
###        Electronic paper (Acta Crystallographica Section E)             ###
###                                                                        ###
##############################################################################
#                                                                            #
# This CIF contains the data in a paper accepted for publication in Acta     #
# Crystallographica Section E. It conforms to the requirements of Notes      #
# for Authors for Section E, and has been peer reviewed under the auspices   #
# of the IUCr Commission on Journals.                                        #
#                                                                            #
# Full details of the Crystallographic Information File format               #
# are given in the paper "The Crystallographic Information File (CIF):       #
# a New Standard Archive File for Crystallography" by S. R. Hall, F. H.      #
# Allen and I. D. Brown [Acta Cryst. (1991), A47, 655-685].                  #
#                                                                            #
# The current version of the core CIF dictionary is obtainable from          #
# ftp://ftp.iucr.org/pub/cif_core.dic. The current version number is 2.4.    #
#                                                                            #
# Software is freely available for graphical display of the structure(s) in  #
# this CIF.  For information consult the CIF home page http://www.iucr.org/  #
# cif/home.html                                                              #
#                                                                            #
# This file may be used for bona fide research purposes within the           #
# scientific community so long as proper attribution is given to the journal # 
# article from which it was obtained.                                        #
#                                                                            #
##############################################################################
                                             
data_global
_audit_creation_method     'form.cif (version 2.0)'
_journal_data_validation_number     ?
_journal_date_recd_electronic     2010-05-17
_journal_date_accepted     2010-05-18
_journal_name_full     'Acta Crystallographica, Section E'
_journal_year     2010
_journal_volume     66
_journal_issue      6
_journal_page_first     m695
_journal_page_last     m696
_journal_paper_category     QM
_journal_coeditor_code     NG2776
_publ_contact_author_name     'Prof. Fun, Hoong-Kun'
_publ_contact_author_address
;
      X-ray Crystallography Unit
      School of Physics
      Universiti Sains Malaysia
      11800 USM, Penang
      MALAYSIA
;
_publ_contact_author_email     'hkfun@usm.my'
_publ_contact_author_fax     '604 6579150'
_publ_contact_author_phone     '604 6533652'
_publ_section_title
;
Poly[[aqua-\m~3~-malonato-hexaphenylditin(IV)] acetone solvate]
;
loop_
    _publ_author_name
    _publ_author_footnote
    _publ_author_address
    'Yip Foo Win' ?
;
      Department of Chemical Science
      Faculty of Science
      Universiti Tunku Abdul Rahman
      31900 Kampar, Perak
      Malaysia
;
    'Siang Guan Teoh' ?
;
      School of Chemical Sciences
      Universiti Sains Malaysia
      11800 USM, Penang
      Malaysia
;
    'M. R. Vikneswaran' ?
;
      School of Chemical Sciences
      Universiti Sains Malaysia
      11800 USM, Penang
      Malaysia
;
    'Jia Hao Goh'
;
      Thomson Reuters ResearcherID: C-7576-2009.
;
;
      X-ray Crystallography Unit
      School of Physics
      Universiti Sains Malaysia
      11800 USM, Penang
      Malaysia
;
    'Hoong-Kun Fun'
;
      Thomson Reuters ResearcherID: A-3561-2009.
;
;     X-ray Crystallography Unit
      School of Physics
      Universiti Sains Malaysia
      11800 USM, Penang
      Malaysia
;
data_I
_audit_creation_method     SHELXL-97
_chemical_name_systematic
;
Poly[[aquadi-\m~3~-malonato-hexaphenylditin(IV)] acetone solvate]
;
_chemical_name_common     ?
_chemical_formula_moiety     'C39 H34 O5 Sn2, C3 H6 O'
_chemical_formula_sum     'C42 H40 O6 Sn2'
_chemical_formula_iupac     '[Sn2 (C6 H5)6 (C3 H2 O4) (H2 O)] , C3 H6 O'
_chemical_formula_weight     878.12
_chemical_melting_point     ?
_symmetry_cell_setting     Tetragonal
_symmetry_space_group_name_H-M     'I -4'
_symmetry_space_group_name_Hall     'I -4'
loop_
    _symmetry_equiv_pos_as_xyz
    'x, y, z'
    'y, -x, -z'
    '-x, -y, z'
    '-y, x, -z'
    'x+1/2, y+1/2, z+1/2'
    'y+1/2, -x+1/2, -z+1/2'
    '-x+1/2, -y+1/2, z+1/2'
    '-y+1/2, x+1/2, -z+1/2'
_cell_length_a     23.604(3)
_cell_length_b     23.604(3)
_cell_length_c     13.8458(18)
_cell_angle_alpha     90.00
_cell_angle_beta     90.00
_cell_angle_gamma     90.00
_cell_volume     7714.2(17)
_cell_formula_units_Z     8
_cell_measurement_reflns_used     9959
_cell_measurement_theta_min     2.42
_cell_measurement_theta_max     29.21
_cell_measurement_temperature     100.00(10)
_exptl_crystal_description     'plate'
_exptl_crystal_colour     'colourless'
_exptl_crystal_size_max     0.223
_exptl_crystal_size_mid     0.128
_exptl_crystal_size_min     0.036
_exptl_crystal_density_diffrn     1.512
_exptl_crystal_density_meas     ?
_exptl_crystal_density_method     'not measured'
_exptl_crystal_F_000     3520
_exptl_absorpt_coefficient_mu     1.340
_exptl_absorpt_correction_type     'multi-scan'
_exptl_absorpt_process_details     '(<i>SADABS</i>; Bruker, 2009)'
_exptl_absorpt_correction_T_min     0.7543
_exptl_absorpt_correction_T_max     0.9533
_exptl_special_details
;
The crystal was placed in the cold stream of an Oxford Cryosystems
Cobra open-flow nitrogen cryostat (Cosier & Glazer, 1986) operating
at 100.0(1)K.
;
_diffrn_ambient_temperature     100.00(10)
_diffrn_radiation_type     MoK\a
_diffrn_radiation_wavelength     0.71073
_diffrn_radiation_source     'fine-focus sealed tube'
_diffrn_radiation_monochromator     graphite
_diffrn_measurement_device_type
;
Bruker APEXII DUO CCD area-detector diffractometer
;
_diffrn_measurement_method     '\f and \w scans'
_diffrn_detector_area_resol_mean     ?
_diffrn_reflns_number     68157
_diffrn_reflns_av_R_equivalents     0.0990
_diffrn_reflns_av_sigmaI/netI     0.0514
_diffrn_reflns_theta_min     1.71
_diffrn_reflns_theta_max     27.50
_diffrn_reflns_theta_full     27.50
_diffrn_measured_fraction_theta_max     1.000
_diffrn_measured_fraction_theta_full     1.000
_diffrn_reflns_limit_h_min     -30
_diffrn_reflns_limit_h_max     30
_diffrn_reflns_limit_k_min     -30
_diffrn_reflns_limit_k_max     30
_diffrn_reflns_limit_l_min     -17
_diffrn_reflns_limit_l_max     17
_diffrn_standards_number     0
_diffrn_standards_interval_count     .
_diffrn_standards_interval_time     .
_diffrn_standards_decay_%     ?
_refine_special_details
;
 Refinement of F^2^ against ALL reflections.  The weighted R-factor wR and
 goodness of fit S are based on F^2^, conventional R-factors R are based
 on F, with F set to zero for negative F^2^. The threshold expression of
 F^2^ > 2sigma(F^2^) is used only for calculating R-factors(gt) etc. and is
 not relevant to the choice of reflections for refinement.  R-factors based
 on F^2^ are statistically about twice as large as those based on F, and R-
 factors based on ALL data will be even larger.
;
_reflns_number_total     8900
_reflns_number_gt     7984
_reflns_threshold_expression     I>2\s(I)
_refine_ls_structure_factor_coef     Fsqd
_refine_ls_matrix_type     full
_refine_ls_R_factor_all     0.0600
_refine_ls_R_factor_gt     0.0507
_refine_ls_wR_factor_gt     0.0993
_refine_ls_wR_factor_ref     0.1034
_refine_ls_goodness_of_fit_ref     1.168
_refine_ls_restrained_S_all     1.168
_refine_ls_number_reflns     8900
_refine_ls_number_parameters     421
_refine_ls_number_restraints     3
_refine_ls_hydrogen_treatment     constr
_refine_ls_weighting_scheme     calc
_refine_ls_weighting_details
        'calc w=1/[\s^2^(Fo^2^)+(0.0000P)^2^+93.8407P] where P=(Fo^2^+2Fc^2^)/3'
_atom_sites_solution_hydrogens     geom
_atom_sites_solution_primary     direct
_atom_sites_solution_secondary     difmap
_refine_ls_shift/su_max     0.001
_refine_ls_shift/su_mean     <0.001
_refine_diff_density_max     0.971
_refine_diff_density_min     -1.067
_refine_ls_extinction_method     none
_refine_ls_extinction_coef     ?
_refine_ls_abs_structure_details     'Flack (1983); 4262 Friedel pairs'
_refine_ls_abs_structure_Flack     0.04(3)
loop_
    _atom_type_symbol
    _atom_type_description
    _atom_type_scat_dispersion_real
    _atom_type_scat_dispersion_imag
    _atom_type_scat_source
    'C' 'C' 0.0033 0.0016
                         'International Tables Vol C Tables 4.2.6.8 and 6.1.1.4'
    'H' 'H' 0.0000 0.0000
                         'International Tables Vol C Tables 4.2.6.8 and 6.1.1.4'
    'O' 'O' 0.0106 0.0060
                         'International Tables Vol C Tables 4.2.6.8 and 6.1.1.4'
    'Sn' 'Sn' -0.6537 1.4246
                         'International Tables Vol C Tables 4.2.6.8 and 6.1.1.4'
_computing_data_collection     'APEX2 (Bruker, 2009)'
_computing_cell_refinement     'SAINT (Bruker, 2009)'
_computing_data_reduction     'SAINT (Bruker, 2009)'
_computing_structure_solution     'SHELXTL (Sheldrick, 2008)'
_computing_structure_refinement     'SHELXTL (Sheldrick, 2008)'
_computing_molecular_graphics     'SHELXTL (Sheldrick, 2008)'
_computing_publication_material
;
SHELXTL (Sheldrick, 2008) and PLATON (Spek, 2009)
;
loop_
    _atom_site_type_symbol
    _atom_site_label
    _atom_site_fract_x
    _atom_site_fract_y
    _atom_site_fract_z
    _atom_site_U_iso_or_equiv
    _atom_site_adp_type
    _atom_site_calc_flag
    _atom_site_refinement_flags
    _atom_site_occupancy
    _atom_site_disorder_assembly
    _atom_site_disorder_group
    Sn Sn1 0.217535(17) 0.739451(17) 0.13286(3) 0.01387(9) Uani d . 1 . .
    Sn Sn2 0.036022(17) 0.791156(19) 0.37080(3) 0.01716(10) Uani d . 1 . .
    O O1 0.15759(19) 0.7609(2) 0.2618(3) 0.0145(9) Uani d . 1 . .
    O O2 0.12560(18) 0.8069(2) 0.3907(3) 0.0178(10) Uani d . 1 . .
    O O3 0.2318(2) 0.77354(19) 0.5059(3) 0.0156(9) Uani d . 1 . .
    O O4 0.2431(2) 0.8673(2) 0.5045(3) 0.0192(10) Uani d . 1 . .
    C C1 0.1443(3) 0.7032(3) 0.0687(5) 0.0186(14) Uani d . 1 . .
    C C2 0.1082(3) 0.6687(3) 0.1211(7) 0.0302(17) Uani d . 1 . .
    H H2A 0.1146 0.6622 0.1865 0.036 Uiso calc R 1 . .
    C C3 0.0618(4) 0.6435(4) 0.0742(7) 0.044(2) Uani d . 1 . .
    H H3A 0.0370 0.6211 0.1099 0.053 Uiso calc R 1 . .
    C C4 0.0520(3) 0.6508(4) -0.0206(6) 0.0311(12) Uani d . 1 . .
    H H4A 0.0214 0.6329 -0.0501 0.037 Uiso calc R 1 . .
    C C5 0.0877(4) 0.6850(4) -0.0738(6) 0.043(2) Uani d . 1 . .
    H H5A 0.0808 0.6905 -0.1392 0.051 Uiso calc R 1 . .
    C C6 0.1346(3) 0.7117(4) -0.0299(5) 0.0299(18) Uani d . 1 . .
    H H6A 0.1587 0.7346 -0.0660 0.036 Uiso calc R 1 . .
    C C7 0.2330(3) 0.8282(3) 0.1215(5) 0.0164(13) Uani d . 1 . .
    C C8 0.1879(3) 0.8657(3) 0.1222(7) 0.0311(12) Uani d . 1 . .
    H H8A 0.1509 0.8523 0.1236 0.037 Uiso calc R 1 . .
    C C9 0.1984(3) 0.9234(3) 0.1208(6) 0.0242(16) Uani d . 1 . .
    H H9A 0.1682 0.9486 0.1171 0.029 Uiso calc R 1 . .
    C C10 0.2528(3) 0.9440(3) 0.1246(7) 0.0337(18) Uani d . 1 . .
    H H10A 0.2592 0.9828 0.1258 0.040 Uiso calc R 1 . .
    C C11 0.2972(3) 0.9074(3) 0.1267(7) 0.0323(16) Uani d . 1 . .
    H H11A 0.3340 0.9212 0.1293 0.039 Uiso calc R 1 . .
    C C12 0.2877(3) 0.8498(3) 0.1249(7) 0.0256(15) Uani d . 1 . .
    H H12A 0.3183 0.8250 0.1260 0.031 Uiso calc R 1 . .
    C C13 0.2702(3) 0.6933(3) 0.2302(5) 0.0165(13) Uani d . 1 . .
    C C14 0.3288(3) 0.6913(3) 0.2152(5) 0.0228(15) Uani d . 1 . .
    H H14A 0.3449 0.7104 0.1633 0.027 Uiso calc R 1 . .
    C C15 0.3635(3) 0.6601(4) 0.2795(6) 0.0330(19) Uani d . 1 . .
    H H15A 0.4026 0.6600 0.2713 0.040 Uiso calc R 1 . .
    C C16 0.3395(4) 0.6300(3) 0.3539(6) 0.036(2) Uani d . 1 . .
    H H16A 0.3623 0.6077 0.3935 0.044 Uiso calc R 1 . .
    C C17 0.2809(3) 0.6324(3) 0.3708(6) 0.0316(17) Uani d . 1 . .
    H H17A 0.2650 0.6129 0.4225 0.038 Uiso calc R 1 . .
    C C18 0.2473(3) 0.6642(3) 0.3096(5) 0.0185(14) Uani d . 1 . .
    H H18A 0.2086 0.6663 0.3212 0.022 Uiso calc R 1 . .
    C C19 0.0405(3) 0.7008(3) 0.3759(5) 0.0203(14) Uani d . 1 . .
    C C20 -0.0015(4) 0.6672(4) 0.3374(6) 0.034(2) Uani d . 1 . .
    H H20A -0.0334 0.6838 0.3097 0.041 Uiso calc R 1 . .
    C C21 0.0036(5) 0.6079(4) 0.3399(7) 0.049(3) Uani d . 1 . .
    H H21A -0.0252 0.5855 0.3147 0.059 Uiso calc R 1 . .
    C C22 0.0506(4) 0.5827(4) 0.3790(8) 0.043(2) Uani d . 1 . .
    H H22A 0.0539 0.5434 0.3802 0.052 Uiso calc R 1 . .
    C C23 0.0934(4) 0.6165(4) 0.4168(7) 0.039(2) Uani d . 1 . .
    H H23A 0.1255 0.5997 0.4430 0.047 Uiso calc R 1 . .
    C C24 0.0887(3) 0.6751(3) 0.4158(5) 0.0251(16) Uani d . 1 . .
    H H24A 0.1176 0.6973 0.4415 0.030 Uiso calc R 1 . .
    C C25 0.0251(3) 0.8406(3) 0.4989(5) 0.0222(16) Uani d . 1 . .
    C C26 -0.0171(3) 0.8283(3) 0.5668(5) 0.0231(16) Uani d . 1 . .
    H H26A -0.0421 0.7986 0.5556 0.028 Uiso calc R 1 . .
    C C27 -0.0219(3) 0.8604(3) 0.6510(5) 0.0255(17) Uani d . 1 . .
    H H27A -0.0494 0.8514 0.6966 0.031 Uiso calc R 1 . .
    C C28 0.0143(4) 0.9055(4) 0.6665(6) 0.034(2) Uani d . 1 . .
    H H28A 0.0108 0.9273 0.7221 0.041 Uiso calc R 1 . .
    C C29 0.0555(3) 0.9182(4) 0.5996(6) 0.0315(19) Uani d . 1 . .
    H H29A 0.0798 0.9485 0.6103 0.038 Uiso calc R 1 . .
    C C30 0.0609(3) 0.8857(3) 0.5161(5) 0.0269(17) Uani d . 1 . .
    H H30A 0.0890 0.8945 0.4714 0.032 Uiso calc R 1 . .
    C C31 0.0315(3) 0.8320(3) 0.2348(5) 0.0178(15) Uani d . 1 . .
    C C32 0.0313(3) 0.8901(3) 0.2256(5) 0.0211(16) Uani d . 1 . .
    H H32A 0.0314 0.9121 0.2813 0.025 Uiso calc R 1 . .
    C C33 0.0311(3) 0.9169(3) 0.1369(7) 0.0265(15) Uani d . 1 . .
    H H33A 0.0307 0.9563 0.1337 0.032 Uiso calc R 1 . .
    C C34 0.0316(3) 0.8851(4) 0.0528(6) 0.0266(18) Uani d . 1 . .
    H H34A 0.0312 0.9029 -0.0071 0.032 Uiso calc R 1 . .
    C C35 0.0327(3) 0.8264(4) 0.0589(5) 0.0253(17) Uani d . 1 . .
    H H35A 0.0338 0.8046 0.0030 0.030 Uiso calc R 1 . .
    C C36 0.0321(3) 0.8009(3) 0.1475(5) 0.0247(15) Uani d . 1 . .
    H H36A 0.0320 0.7615 0.1506 0.030 Uiso calc R 1 . .
    C C37 0.1639(3) 0.7929(3) 0.3331(4) 0.0127(9) Uani d . 1 . .
    C C38 0.2218(3) 0.8202(3) 0.3560(5) 0.0157(13) Uani d . 1 . .
    H H38A 0.2517 0.7985 0.3254 0.019 Uiso calc R 1 . .
    H H38B 0.2228 0.8583 0.3301 0.019 Uiso calc R 1 . .
    C C39 0.2319(3) 0.8221(3) 0.4648(4) 0.0127(9) Uani d . 1 . .
    O O1W -0.06172(18) 0.7845(2) 0.3536(3) 0.0201(11) Uani d . 1 . .
    H H1W1 -0.0802 0.7629 0.3919 0.030 Uiso d R 1 . .
    H H2W1 -0.0759 0.8179 0.3609 0.030 Uiso d R 1 . .
    O O5 0.1396(14) 0.4466(12) 0.798(2) 0.357(17) Uiso d D 1 . .
    C C40 0.1640(7) 0.5374(7) 0.8785(16) 0.124(6) Uiso d D 1 . .
    H H40A 0.2028 0.5338 0.8586 0.186 Uiso calc R 1 . .
    H H40B 0.1616 0.5339 0.9475 0.186 Uiso calc R 1 . .
    H H40C 0.1498 0.5738 0.8593 0.186 Uiso calc R 1 . .
    C C41 0.1293(10) 0.4918(11) 0.8319(19) 0.179(11) Uiso d D 1 . .
    C C42 0.0680(10) 0.4962(11) 0.861(2) 0.214(12) Uiso d D 1 . .
    H H42A 0.0490 0.4613 0.8469 0.321 Uiso calc R 1 . .
    H H42B 0.0503 0.5266 0.8265 0.321 Uiso calc R 1 . .
    H H42C 0.0657 0.5036 0.9294 0.321 Uiso calc R 1 . .
loop_
    _atom_site_aniso_label
    _atom_site_aniso_U_11
    _atom_site_aniso_U_22
    _atom_site_aniso_U_33
    _atom_site_aniso_U_12
    _atom_site_aniso_U_13
    _atom_site_aniso_U_23
    Sn1 0.0163(2) 0.0163(2) 0.00904(16) 0.00189(17) 0.00150(19) -0.00057(19)
    Sn2 0.0135(2) 0.0274(2) 0.01057(17) 0.00137(17) 0.00065(19) -0.0023(2)
    O1 0.017(2) 0.018(2) 0.008(2) -0.0039(18) 0.0035(18) -0.0030(17)
    O2 0.009(2) 0.030(3) 0.015(2) 0.0023(19) 0.0021(17) -0.0051(19)
    O3 0.022(3) 0.014(2) 0.011(2) -0.0023(19) -0.0067(18) 0.0026(18)
    O4 0.028(3) 0.015(2) 0.016(2) 0.001(2) 0.000(2) -0.0035(19)
    C1 0.016(3) 0.021(4) 0.019(3) 0.004(3) -0.004(3) -0.003(3)
    C2 0.024(4) 0.030(4) 0.036(4) -0.010(3) 0.000(4) -0.004(4)
    C3 0.021(4) 0.049(6) 0.061(6) -0.015(4) 0.001(4) -0.008(5)
    C4 0.025(3) 0.031(3) 0.037(3) -0.001(2) -0.005(3) -0.010(3)
    C5 0.031(5) 0.065(7) 0.034(5) 0.022(5) -0.017(4) -0.013(4)
    C6 0.027(4) 0.044(5) 0.019(3) 0.009(4) -0.003(3) -0.009(3)
    C7 0.029(3) 0.014(3) 0.006(3) -0.003(3) -0.003(3) 0.004(3)
    C8 0.025(3) 0.031(3) 0.037(3) -0.001(2) -0.005(3) -0.010(3)
    C9 0.037(4) 0.016(3) 0.019(4) 0.006(3) 0.000(3) 0.008(3)
    C10 0.043(5) 0.017(3) 0.041(5) -0.006(3) 0.009(5) -0.003(4)
    C11 0.037(4) 0.028(4) 0.032(4) -0.009(3) 0.001(4) 0.003(4)
    C12 0.024(3) 0.017(3) 0.035(4) -0.001(3) 0.008(4) -0.005(4)
    C13 0.021(3) 0.015(3) 0.014(3) 0.003(3) -0.003(3) -0.002(3)
    C14 0.022(4) 0.022(4) 0.024(4) 0.001(3) -0.004(3) -0.005(3)
    C15 0.021(4) 0.043(5) 0.035(4) 0.007(4) -0.007(3) -0.011(4)
    C16 0.050(5) 0.027(4) 0.032(5) 0.012(4) -0.019(4) -0.012(4)
    C17 0.047(4) 0.034(4) 0.014(3) 0.014(3) 0.000(4) -0.004(4)
    C18 0.019(4) 0.018(3) 0.019(3) 0.003(3) 0.005(3) -0.001(3)
    C19 0.019(3) 0.035(4) 0.007(3) 0.007(3) 0.003(3) -0.006(3)
    C20 0.033(5) 0.034(5) 0.036(4) 0.006(4) -0.004(3) -0.013(4)
    C21 0.057(6) 0.032(5) 0.059(7) -0.001(5) -0.004(5) -0.020(4)
    C22 0.054(5) 0.031(4) 0.045(5) 0.020(4) 0.010(5) -0.004(5)
    C23 0.031(5) 0.045(5) 0.041(5) 0.013(4) 0.005(4) 0.006(4)
    C24 0.019(4) 0.034(4) 0.022(4) 0.012(3) 0.002(3) 0.009(3)
    C25 0.019(4) 0.032(4) 0.016(3) 0.001(3) 0.005(3) -0.004(3)
    C26 0.015(3) 0.036(4) 0.018(3) -0.008(3) 0.004(3) 0.001(3)
    C27 0.019(3) 0.043(5) 0.015(4) 0.005(3) 0.005(3) -0.003(3)
    C28 0.026(4) 0.050(6) 0.026(4) 0.002(4) 0.000(3) -0.016(4)
    C29 0.025(4) 0.037(5) 0.032(4) -0.006(4) 0.006(3) -0.017(3)
    C30 0.024(4) 0.033(4) 0.024(4) -0.003(3) 0.008(3) -0.010(3)
    C31 0.011(3) 0.030(4) 0.013(3) 0.000(3) 0.005(3) 0.001(3)
    C32 0.019(4) 0.029(4) 0.016(3) 0.001(3) -0.003(3) -0.007(3)
    C33 0.025(4) 0.026(4) 0.028(4) 0.003(3) 0.005(4) 0.003(4)
    C34 0.023(4) 0.039(5) 0.019(4) 0.003(4) -0.001(3) 0.004(3)
    C35 0.027(4) 0.036(5) 0.013(3) 0.010(4) -0.002(3) 0.001(3)
    C36 0.021(4) 0.023(4) 0.030(4) -0.001(3) 0.000(3) -0.002(3)
    C37 0.011(2) 0.020(2) 0.0064(18) 0.0028(18) -0.0038(16) 0.0045(17)
    C38 0.019(3) 0.019(3) 0.010(3) -0.004(2) -0.003(3) -0.002(3)
    C39 0.011(2) 0.020(2) 0.0064(18) 0.0028(18) -0.0038(16) 0.0045(17)
    O1W 0.009(2) 0.034(3) 0.018(3) 0.0001(19) 0.0007(18) 0.002(2)
_geom_special_details
;
 All esds (except the esd in the dihedral angle between two l.s. planes)
 are estimated using the full covariance matrix.  The cell esds are taken
 into account individually in the estimation of esds in distances, angles
 and torsion angles; correlations between esds in cell parameters are only
 used when they are defined by crystal symmetry.  An approximate (isotropic)
 treatment of cell esds is used for estimating esds involving l.s. planes.
;
loop_
    _geom_bond_atom_site_label_1
    _geom_bond_atom_site_label_2
    _geom_bond_site_symmetry_2
    _geom_bond_distance
    _geom_bond_publ_flag
    Sn1 C1 . 2.124(7) ?
    Sn1 C7 . 2.132(6) ?
    Sn1 C13 . 2.133(7) ?
    Sn1 O3 7_564 2.148(4) ?
    Sn1 O1 . 2.333(4) ?
    Sn2 C31 . 2.119(7) ?
    Sn2 C19 . 2.137(7) ?
    Sn2 C25 . 2.139(7) ?
    Sn2 O2 . 2.164(4) ?
    Sn2 O1W . 2.325(4) ?
    O1 C37 . 1.252(8) ?
    O2 C37 . 1.249(7) ?
    O3 C39 . 1.279(8) ?
    O3 Sn1 7_565 2.148(4) ?
    O4 C39 . 1.230(8) ?
    C1 C2 . 1.384(10) ?
    C1 C6 . 1.399(10) ?
    C2 C3 . 1.406(11) ?
    C2 H2A . 0.9300 ?
    C3 C4 . 1.343(13) ?
    C3 H3A . 0.9300 ?
    C4 C5 . 1.380(13) ?
    C4 H4A . 0.9300 ?
    C5 C6 . 1.411(12) ?
    C5 H5A . 0.9300 ?
    C6 H6A . 0.9300 ?
    C7 C8 . 1.385(9) ?
    C7 C12 . 1.387(9) ?
    C8 C9 . 1.384(10) ?
    C8 H8A . 0.9300 ?
    C9 C10 . 1.373(10) ?
    C9 H9A . 0.9300 ?
    C10 C11 . 1.358(11) ?
    C10 H10A . 0.9300 ?
    C11 C12 . 1.379(9) ?
    C11 H11A . 0.9300 ?
    C12 H12A . 0.9300 ?
    C13 C14 . 1.401(10) ?
    C13 C18 . 1.403(9) ?
    C14 C15 . 1.416(11) ?
    C14 H14A . 0.9300 ?
    C15 C16 . 1.375(12) ?
    C15 H15A . 0.9300 ?
    C16 C17 . 1.403(12) ?
    C16 H16A . 0.9300 ?
    C17 C18 . 1.383(10) ?
    C17 H17A . 0.9300 ?
    C18 H18A . 0.9300 ?
    C19 C20 . 1.378(11) ?
    C19 C24 . 1.403(9) ?
    C20 C21 . 1.405(12) ?
    C20 H20A . 0.9300 ?
    C21 C22 . 1.370(13) ?
    C21 H21A . 0.9300 ?
    C22 C23 . 1.390(13) ?
    C22 H22A . 0.9300 ?
    C23 C24 . 1.387(12) ?
    C23 H23A . 0.9300 ?
    C24 H24A . 0.9300 ?
    C25 C30 . 1.379(11) ?
    C25 C26 . 1.400(10) ?
    C26 C27 . 1.395(10) ?
    C26 H26A . 0.9300 ?
    C27 C28 . 1.383(12) ?
    C27 H27A . 0.9300 ?
    C28 C29 . 1.375(11) ?
    C28 H28A . 0.9300 ?
    C29 C30 . 1.394(10) ?
    C29 H29A . 0.9300 ?
    C30 H30A . 0.9300 ?
    C31 C32 . 1.376(11) ?
    C31 C36 . 1.414(10) ?
    C32 C33 . 1.382(11) ?
    C32 H32A . 0.9300 ?
    C33 C34 . 1.385(12) ?
    C33 H33A . 0.9300 ?
    C34 C35 . 1.387(12) ?
    C34 H34A . 0.9300 ?
    C35 C36 . 1.368(10) ?
    C35 H35A . 0.9300 ?
    C36 H36A . 0.9300 ?
    C37 C38 . 1.544(9) ?
    C38 C39 . 1.525(8) ?
    C38 H38A . 0.9700 ?
    C38 H38B . 0.9700 ?
    O1W H1W1 . 0.8551 ?
    O1W H2W1 . 0.8618 ?
    O5 C41 . 1.189(10) ?
    C40 C41 . 1.498(10) ?
    C40 H40A . 0.9600 ?
    C40 H40B . 0.9600 ?
    C40 H40C . 0.9600 ?
    C41 C42 . 1.507(10) ?
    C42 H42A . 0.9600 ?
    C42 H42B . 0.9600 ?
    C42 H42C . 0.9600 ?
loop_
    _geom_contact_atom_site_label_1
    _geom_contact_atom_site_label_2
    _geom_contact_distance
    _geom_contact_site_symmetry_1
    _geom_contact_site_symmetry_2
    _geom_contact_publ_flag
    Sn1 O1 2.333(4) . . yes
    Sn1 O3 2.148(4) . 7_564 yes
    Sn1 C1 2.124(7) . . yes
    Sn1 C7 2.132(6) . . yes
    Sn1 C13 2.133(7) . . yes
    Sn2 O2 2.164(4) . . yes
    Sn2 O1W 2.325(4) . . yes
    Sn2 C19 2.137(7) . . yes
    Sn2 C25 2.139(7) . . yes
    Sn2 C31 2.119(7) . . yes
loop_
    _geom_angle_atom_site_label_1
    _geom_angle_atom_site_label_2
    _geom_angle_atom_site_label_3
    _geom_angle_site_symmetry_1
    _geom_angle_site_symmetry_3
    _geom_angle
    _geom_angle_publ_flag
    C1 Sn1 C7 . . 120.3(3) ?
    C1 Sn1 C13 . . 122.2(3) ?
    C7 Sn1 C13 . . 116.7(3) ?
    C1 Sn1 O3 . 7_564 93.1(2) ?
    C7 Sn1 O3 . 7_564 89.1(2) ?
    C13 Sn1 O3 . 7_564 96.9(2) ?
    C1 Sn1 O1 . . 85.0(2) ?
    C7 Sn1 O1 . . 87.0(2) ?
    C13 Sn1 O1 . . 88.9(2) ?
    O3 Sn1 O1 7_564 . 174.03(17) ?
    C31 Sn2 C19 . . 119.1(3) ?
    C31 Sn2 C25 . . 118.9(3) ?
    C19 Sn2 C25 . . 121.5(3) ?
    C31 Sn2 O2 . . 94.9(2) ?
    C19 Sn2 O2 . . 96.8(2) ?
    C25 Sn2 O2 . . 85.3(2) ?
    C31 Sn2 O1W . . 83.6(2) ?
    C19 Sn2 O1W . . 89.2(2) ?
    C25 Sn2 O1W . . 90.1(2) ?
    O2 Sn2 O1W . . 173.79(18) ?
    C37 O1 Sn1 . . 131.5(4) ?
    C37 O2 Sn2 . . 125.4(4) ?
    C39 O3 Sn1 . 7_565 119.4(4) ?
    C2 C1 C6 . . 119.7(7) ?
    C2 C1 Sn1 . . 121.3(5) ?
    C6 C1 Sn1 . . 118.9(6) ?
    C1 C2 C3 . . 119.1(8) ?
    C1 C2 H2A . . 120.4 ?
    C3 C2 H2A . . 120.4 ?
    C4 C3 C2 . . 122.1(9) ?
    C4 C3 H3A . . 119.0 ?
    C2 C3 H3A . . 119.0 ?
    C3 C4 C5 . . 119.4(8) ?
    C3 C4 H4A . . 120.3 ?
    C5 C4 H4A . . 120.3 ?
    C4 C5 C6 . . 120.7(8) ?
    C4 C5 H5A . . 119.7 ?
    C6 C5 H5A . . 119.7 ?
    C1 C6 C5 . . 119.0(8) ?
    C1 C6 H6A . . 120.5 ?
    C5 C6 H6A . . 120.5 ?
    C8 C7 C12 . . 118.6(6) ?
    C8 C7 Sn1 . . 119.8(5) ?
    C12 C7 Sn1 . . 121.2(5) ?
    C9 C8 C7 . . 119.5(7) ?
    C9 C8 H8A . . 120.3 ?
    C7 C8 H8A . . 120.3 ?
    C10 C9 C8 . . 120.9(7) ?
    C10 C9 H9A . . 119.5 ?
    C8 C9 H9A . . 119.5 ?
    C11 C10 C9 . . 119.8(7) ?
    C11 C10 H10A . . 120.1 ?
    C9 C10 H10A . . 120.1 ?
    C10 C11 C12 . . 120.1(7) ?
    C10 C11 H11A . . 120.0 ?
    C12 C11 H11A . . 120.0 ?
    C11 C12 C7 . . 120.9(7) ?
    C11 C12 H12A . . 119.5 ?
    C7 C12 H12A . . 119.5 ?
    C14 C13 C18 . . 118.7(6) ?
    C14 C13 Sn1 . . 119.9(5) ?
    C18 C13 Sn1 . . 121.4(5) ?
    C13 C14 C15 . . 119.7(7) ?
    C13 C14 H14A . . 120.2 ?
    C15 C14 H14A . . 120.2 ?
    C16 C15 C14 . . 120.1(8) ?
    C16 C15 H15A . . 119.9 ?
    C14 C15 H15A . . 119.9 ?
    C15 C16 C17 . . 120.7(8) ?
    C15 C16 H16A . . 119.7 ?
    C17 C16 H16A . . 119.7 ?
    C18 C17 C16 . . 119.0(8) ?
    C18 C17 H17A . . 120.5 ?
    C16 C17 H17A . . 120.5 ?
    C17 C18 C13 . . 121.7(7) ?
    C17 C18 H18A . . 119.2 ?
    C13 C18 H18A . . 119.2 ?
    C20 C19 C24 . . 119.2(7) ?
    C20 C19 Sn2 . . 121.7(6) ?
    C24 C19 Sn2 . . 119.0(5) ?
    C19 C20 C21 . . 120.1(8) ?
    C19 C20 H20A . . 120.0 ?
    C21 C20 H20A . . 120.0 ?
    C22 C21 C20 . . 120.8(9) ?
    C22 C21 H21A . . 119.6 ?
    C20 C21 H21A . . 119.6 ?
    C21 C22 C23 . . 119.2(8) ?
    C21 C22 H22A . . 120.4 ?
    C23 C22 H22A . . 120.4 ?
    C24 C23 C22 . . 120.8(8) ?
    C24 C23 H23A . . 119.6 ?
    C22 C23 H23A . . 119.6 ?
    C23 C24 C19 . . 119.9(8) ?
    C23 C24 H24A . . 120.0 ?
    C19 C24 H24A . . 120.0 ?
    C30 C25 C26 . . 118.7(7) ?
    C30 C25 Sn2 . . 119.4(5) ?
    C26 C25 Sn2 . . 121.9(6) ?
    C27 C26 C25 . . 120.5(7) ?
    C27 C26 H26A . . 119.8 ?
    C25 C26 H26A . . 119.8 ?
    C28 C27 C26 . . 119.8(7) ?
    C28 C27 H27A . . 120.1 ?
    C26 C27 H27A . . 120.1 ?
    C29 C28 C27 . . 120.0(7) ?
    C29 C28 H28A . . 120.0 ?
    C27 C28 H28A . . 120.0 ?
    C28 C29 C30 . . 120.3(8) ?
    C28 C29 H29A . . 119.9 ?
    C30 C29 H29A . . 119.9 ?
    C25 C30 C29 . . 120.7(7) ?
    C25 C30 H30A . . 119.6 ?
    C29 C30 H30A . . 119.6 ?
    C32 C31 C36 . . 116.1(7) ?
    C32 C31 Sn2 . . 122.4(5) ?
    C36 C31 Sn2 . . 121.5(6) ?
    C31 C32 C33 . . 122.6(7) ?
    C31 C32 H32A . . 118.7 ?
    C33 C32 H32A . . 118.7 ?
    C32 C33 C34 . . 119.9(7) ?
    C32 C33 H33A . . 120.1 ?
    C34 C33 H33A . . 120.1 ?
    C33 C34 C35 . . 119.4(7) ?
    C33 C34 H34A . . 120.3 ?
    C35 C34 H34A . . 120.3 ?
    C36 C35 C34 . . 119.6(7) ?
    C36 C35 H35A . . 120.2 ?
    C34 C35 H35A . . 120.2 ?
    C35 C36 C31 . . 122.5(7) ?
    C35 C36 H36A . . 118.8 ?
    C31 C36 H36A . . 118.8 ?
    O2 C37 O1 . . 125.3(6) ?
    O2 C37 C38 . . 113.5(5) ?
    O1 C37 C38 . . 121.2(6) ?
    C39 C38 C37 . . 110.7(5) ?
    C39 C38 H38A . . 109.5 ?
    C37 C38 H38A . . 109.5 ?
    C39 C38 H38B . . 109.5 ?
    C37 C38 H38B . . 109.5 ?
    H38A C38 H38B . . 108.1 ?
    O4 C39 O3 . . 125.3(6) ?
    O4 C39 C38 . . 120.1(6) ?
    O3 C39 C38 . . 114.4(6) ?
    Sn2 O1W H1W1 . . 118.8 ?
    Sn2 O1W H2W1 . . 108.1 ?
    H1W1 O1W H2W1 . . 105.9 ?
    C41 C40 H40A . . 109.5 ?
    C41 C40 H40B . . 109.5 ?
    H40A C40 H40B . . 109.5 ?
    C41 C40 H40C . . 109.5 ?
    H40A C40 H40C . . 109.5 ?
    H40B C40 H40C . . 109.5 ?
    O5 C41 C40 . . 135(3) ?
    O5 C41 C42 . . 111(3) ?
    C40 C41 C42 . . 111(2) ?
    C41 C42 H42A . . 109.5 ?
    C41 C42 H42B . . 109.5 ?
    H42A C42 H42B . . 109.5 ?
    C41 C42 H42C . . 109.5 ?
    H42A C42 H42C . . 109.5 ?
    H42B C42 H42C . . 109.5 ?
loop_
    _geom_torsion_atom_site_label_1
    _geom_torsion_atom_site_label_2
    _geom_torsion_atom_site_label_3
    _geom_torsion_atom_site_label_4
    _geom_torsion_site_symmetry_1
    _geom_torsion_site_symmetry_2
    _geom_torsion_site_symmetry_3
    _geom_torsion_site_symmetry_4
    _geom_torsion
    _geom_torsion_publ_flag
    C1 Sn1 O1 C37 . . . . -166.9(6) ?
    C7 Sn1 O1 C37 . . . . -46.0(6) ?
    C13 Sn1 O1 C37 . . . . 70.7(6) ?
    C31 Sn2 O2 C37 . . . . -55.5(6) ?
    C19 Sn2 O2 C37 . . . . 64.6(5) ?
    C25 Sn2 O2 C37 . . . . -174.2(6) ?
    C7 Sn1 C1 C2 . . . . -128.6(6) ?
    C13 Sn1 C1 C2 . . . . 40.5(7) ?
    O3 Sn1 C1 C2 7_564 . . . 140.6(6) ?
    O1 Sn1 C1 C2 . . . . -45.0(6) ?
    C7 Sn1 C1 C6 . . . . 55.4(6) ?
    C13 Sn1 C1 C6 . . . . -135.5(6) ?
    O3 Sn1 C1 C6 7_564 . . . -35.4(6) ?
    O1 Sn1 C1 C6 . . . . 138.9(6) ?
    C6 C1 C2 C3 . . . . -1.0(11) ?
    Sn1 C1 C2 C3 . . . . -177.0(6) ?
    C1 C2 C3 C4 . . . . 1.6(14) ?
    C2 C3 C4 C5 . . . . -1.4(14) ?
    C3 C4 C5 C6 . . . . 0.7(13) ?
    C2 C1 C6 C5 . . . . 0.4(11) ?
    Sn1 C1 C6 C5 . . . . 176.4(6) ?
    C4 C5 C6 C1 . . . . -0.2(12) ?
    C1 Sn1 C7 C8 . . . . 34.8(7) ?
    C13 Sn1 C7 C8 . . . . -134.9(6) ?
    O3 Sn1 C7 C8 7_564 . . . 127.8(6) ?
    O1 Sn1 C7 C8 . . . . -47.7(6) ?
    C1 Sn1 C7 C12 . . . . -152.9(6) ?
    C13 Sn1 C7 C12 . . . . 37.4(7) ?
    O3 Sn1 C7 C12 7_564 . . . -59.9(6) ?
    O1 Sn1 C7 C12 . . . . 124.6(6) ?
    C12 C7 C8 C9 . . . . 3.6(12) ?
    Sn1 C7 C8 C9 . . . . 176.1(6) ?
    C7 C8 C9 C10 . . . . -4.0(13) ?
    C8 C9 C10 C11 . . . . 2.2(14) ?
    C9 C10 C11 C12 . . . . 0.0(15) ?
    C10 C11 C12 C7 . . . . -0.3(15) ?
    C8 C7 C12 C11 . . . . -1.5(13) ?
    Sn1 C7 C12 C11 . . . . -173.9(7) ?
    C1 Sn1 C13 C14 . . . . 129.2(5) ?
    C7 Sn1 C13 C14 . . . . -61.3(6) ?
    O3 Sn1 C13 C14 7_564 . . . 31.2(6) ?
    O1 Sn1 C13 C14 . . . . -147.3(5) ?
    C1 Sn1 C13 C18 . . . . -50.4(6) ?
    C7 Sn1 C13 C18 . . . . 119.0(6) ?
    O3 Sn1 C13 C18 7_564 . . . -148.5(5) ?
    O1 Sn1 C13 C18 . . . . 33.0(5) ?
    C18 C13 C14 C15 . . . . 0.3(10) ?
    Sn1 C13 C14 C15 . . . . -179.3(5) ?
    C13 C14 C15 C16 . . . . 2.6(11) ?
    C14 C15 C16 C17 . . . . -3.8(12) ?
    C15 C16 C17 C18 . . . . 2.0(11) ?
    C16 C17 C18 C13 . . . . 1.0(11) ?
    C14 C13 C18 C17 . . . . -2.1(10) ?
    Sn1 C13 C18 C17 . . . . 177.5(5) ?
    C31 Sn2 C19 C20 . . . . -59.7(7) ?
    C25 Sn2 C19 C20 . . . . 112.2(7) ?
    O2 Sn2 C19 C20 . . . . -159.2(6) ?
    O1W Sn2 C19 C20 . . . . 22.5(6) ?
    C31 Sn2 C19 C24 . . . . 117.4(6) ?
    C25 Sn2 C19 C24 . . . . -70.7(6) ?
    O2 Sn2 C19 C24 . . . . 17.9(6) ?
    O1W Sn2 C19 C24 . . . . -160.4(6) ?
    C24 C19 C20 C21 . . . . 1.2(12) ?
    Sn2 C19 C20 C21 . . . . 178.3(7) ?
    C19 C20 C21 C22 . . . . -1.0(14) ?
    C20 C21 C22 C23 . . . . 0.2(15) ?
    C21 C22 C23 C24 . . . . 0.4(14) ?
    C22 C23 C24 C19 . . . . -0.3(12) ?
    C20 C19 C24 C23 . . . . -0.6(11) ?
    Sn2 C19 C24 C23 . . . . -177.8(6) ?
    C31 Sn2 C25 C30 . . . . -58.1(7) ?
    C19 Sn2 C25 C30 . . . . 130.0(6) ?
    O2 Sn2 C25 C30 . . . . 34.9(6) ?
    O1W Sn2 C25 C30 . . . . -140.9(6) ?
    C31 Sn2 C25 C26 . . . . 122.5(6) ?
    C19 Sn2 C25 C26 . . . . -49.4(7) ?
    O2 Sn2 C25 C26 . . . . -144.5(7) ?
    O1W Sn2 C25 C26 . . . . 39.7(6) ?
    C30 C25 C26 C27 . . . . -1.4(12) ?
    Sn2 C25 C26 C27 . . . . 178.0(6) ?
    C25 C26 C27 C28 . . . . 1.7(12) ?
    C26 C27 C28 C29 . . . . -1.0(13) ?
    C27 C28 C29 C30 . . . . 0.1(13) ?
    C26 C25 C30 C29 . . . . 0.5(12) ?
    Sn2 C25 C30 C29 . . . . -178.9(6) ?
    C28 C29 C30 C25 . . . . 0.2(13) ?
    C19 Sn2 C31 C32 . . . . -176.7(6) ?
    C25 Sn2 C31 C32 . . . . 11.2(7) ?
    O2 Sn2 C31 C32 . . . . -76.1(6) ?
    O1W Sn2 C31 C32 . . . . 97.8(7) ?
    C19 Sn2 C31 C36 . . . . -0.8(7) ?
    C25 Sn2 C31 C36 . . . . -172.9(6) ?
    O2 Sn2 C31 C36 . . . . 99.8(6) ?
    O1W Sn2 C31 C36 . . . . -86.3(6) ?
    C36 C31 C32 C33 . . . . 0.7(11) ?
    Sn2 C31 C32 C33 . . . . 176.8(6) ?
    C31 C32 C33 C34 . . . . -0.6(11) ?
    C32 C33 C34 C35 . . . . -0.4(11) ?
    C33 C34 C35 C36 . . . . 1.3(12) ?
    C34 C35 C36 C31 . . . . -1.3(12) ?
    C32 C31 C36 C35 . . . . 0.2(11) ?
    Sn2 C31 C36 C35 . . . . -175.9(6) ?
    Sn2 O2 C37 O1 . . . . -10.4(9) ?
    Sn2 O2 C37 C38 . . . . 168.2(4) ?
    Sn1 O1 C37 O2 . . . . 169.6(4) ?
    Sn1 O1 C37 C38 . . . . -8.9(9) ?
    O2 C37 C38 C39 . . . . 39.1(8) ?
    O1 C37 C38 C39 . . . . -142.2(6) ?
    Sn1 O3 C39 O4 7_565 . . . -24.6(9) ?
    Sn1 O3 C39 C38 7_565 . . . 150.1(4) ?
    C37 C38 C39 O4 . . . . -125.3(7) ?
    C37 C38 C39 O3 . . . . 59.7(7) ?
loop_
    _geom_hbond_atom_site_label_D
    _geom_hbond_atom_site_label_H
    _geom_hbond_atom_site_label_A
    _geom_hbond_site_symmetry_A
    _geom_hbond_distance_DH
    _geom_hbond_distance_HA
    _geom_hbond_distance_DA
    _geom_hbond_angle_DHA
    _geom_hbond_publ_flag
    O1W H1W1 O4 2_466 0.8600 1.9000 2.663(6) 148.00 yes
    C5 H5A O5 8_555 0.9300 2.5900 3.38(3) 144.00 yes
    C26 H26A O4 2_466 0.9300 2.5000 3.356(8) 154.00 yes
    C8 H8A Cg1 1_555 0.9300 2.83 3.701(8) 157 yes
    C17 H17A Cg2 7_565 0.9300 2.79 3.571(9) 142 yes
    C38 H38B Cg2 1_555 0.9700 2.97 3.613(8) 125 yes
