# Supplementary material for: Poly[[aquadi-μ3-malonato-hexaphenyl­ditin(IV)] acetone solvate]
Source: Acta Crystallogr Sect E Struct Rep Online. 2010 May 22;66(Pt 6):m695–6. doi: 10.1107/S1600536810018398 (PMC2979483; doi:10.1107/S1600536810018398)
Supplement: Supplementary file 2 [file e-66-0m695-Isup2.hkl]

# 
# h,k,l, Fc-squared, Fo-squared, sigma(Fo-squared) and status flag 
# 
data_I
_shelx_title ' yipfw6am in I-4 (100K)' 
_shelx_refln_list_code          4 
_shelx_F_calc_maximum     1078.30 
_exptl_crystal_F_000      3520.00 
_reflns_d_resolution_high  0.7696 
 
loop_ 
 _symmetry_equiv_pos_as_xyz 
 'x, y, z' 
 'y, -x, -z' 
 '-x, -y, z' 
 '-y, x, -z' 
 'x+1/2, y+1/2, z+1/2' 
 'y+1/2, -x+1/2, -z+1/2' 
 '-x+1/2, -y+1/2, z+1/2' 
 '-y+1/2, x+1/2, -z+1/2' 
 
_cell_length_a    23.6040 
_cell_length_b    23.6040 
_cell_length_c    13.8458 
_cell_angle_alpha  90.000 
_cell_angle_beta   90.000 
_cell_angle_gamma  90.000 
 
_shelx_F_squared_multiplier     1.000 
 
loop_ 
 _refln_index_h 
 _refln_index_k 
 _refln_index_l 
 _refln_F_squared_calc 
 _refln_F_squared_meas 
 _refln_F_squared_sigma 
 _refln_observed_status 
   0   2   0   256696.88   266981.50   4220.66 o 
   2   2   0    11620.87     9610.88    219.97 o 
  -1   3   0       80.81       71.79     77.86 o 
   1   3   0    86946.48    88839.57   1017.65 o 
   3   3   0    19033.12    16943.61    308.51 o 
  -2   4   0   175537.70   153785.88  14791.89 o 
   0   4   0   193013.47   193922.33   2290.43 o 
   2   4   0   181324.55   172446.73   1942.85 o 
   4   4   0     1406.51     2433.62    251.65 o 
  -3   5   0     6178.84     6079.44    257.42 o 
  -1   5   0   340404.00   344914.66   3489.56 o 
   1   5   0     5064.55     6292.78    215.89 o 
   3   5   0    34697.99    32695.20    564.16 o 
   5   5   0    21624.13    21714.18    628.64 o 
  -4   6   0   133774.31   129003.11   2018.05 o 
  -2   6   0    91266.58    90304.96   1520.21 o 
   0   6   0      214.08     1862.97    341.31 o 
   2   6   0     1420.43      821.53    228.39 o 
   4   6   0    19738.21    15790.56    730.76 o 
   6   6   0      742.67     2749.84    315.96 o 
  -5   7   0    21079.40    17550.81    683.07 o 
  -3   7   0   131507.72   125342.42   3059.18 o 
  -1   7   0     1823.07     3154.49    179.60 o 
   1   7   0   157966.45   159624.08   1593.33 o 
   3   7   0    14013.93    15192.99    748.66 o 
   5   7   0     4880.10     5330.62    281.59 o 
   7   7   0       27.97     2833.80    323.18 o 
  -6   8   0    91144.85    91096.62   1204.83 o 
  -4   8   0      395.46      453.43    175.96 o 
  -2   8   0      676.60     1051.91    237.03 o 
   0   8   0     1230.20     2937.13    244.93 o 
   2   8   0   185985.30   170900.22   1723.59 o 
   4   8   0       12.29      378.98    134.61 o 
   6   8   0    52882.77    45390.52    786.91 o 
   8   8   0     2597.66     2932.84    306.70 o 
  -7   9   0   143539.80   132700.91   1526.08 o 
  -5   9   0     5660.24     5946.20    592.62 o 
  -3   9   0   111600.44    97430.24   2099.37 o 
  -1   9   0    65520.13    64674.46    906.02 o 
   1   9   0     6091.07     9974.08    339.19 o 
   3   9   0     6275.37     4059.22    340.53 o 
   5   9   0    27189.92    29758.39    638.48 o 
   7   9   0     1378.73     3004.15    312.97 o 
   9   9   0    93995.87    89688.57   1202.66 o 
  -8  10   0     6425.40     7284.14    314.17 o 
  -6  10   0    23892.12    25304.50    491.67 o 
  -4  10   0    75190.63    70256.59   1283.53 o 
  -2  10   0   255542.50   261843.48   2673.30 o 
   0  10   0    13333.09    10621.42    524.27 o 
   2  10   0    41426.43    46686.17    629.99 o 
   4  10   0    23545.77    26277.36   1049.73 o 
   6  10   0     9212.28    10407.75    408.89 o 
   8  10   0    42954.74    42059.77   1365.90 o 
  10  10   0    42268.12    44425.01   1361.87 o 
  -9  11   0     9739.01     8864.77    367.45 o 
  -7  11   0    47193.57    50434.12    791.67 o 
  -5  11   0     3271.81     3777.81    231.97 o 
  -3  11   0    37859.43    31892.20    824.18 o 
  -1  11   0    24604.67    26452.91    813.00 o 
   1  11   0   114388.23   112714.41   1684.16 o 
   3  11   0   187706.75   179653.14   1885.29 o 
   5  11   0     7961.96     7213.59    460.37 o 
   7  11   0    32027.84    32656.90    812.03 o 
   9  11   0    82499.67    85304.00   1863.55 o 
  11  11   0    21083.49    20743.03    895.69 o 
 -10  12   0     3768.67     2840.38    324.69 o 
  -8  12   0      118.14     5062.18    292.86 o 
  -6  12   0       10.25      364.28    168.02 o 
  -4  12   0    11626.65    12743.43    528.34 o 
  -2  12   0      627.00      496.13    165.84 o 
   0  12   0    67367.71    68867.45    978.10 o 
   2  12   0     3309.03     4175.29    252.31 o 
   4  12   0     8500.57    11157.42    510.77 o 
   6  12   0     4467.69     6907.25    540.77 o 
   8  12   0     6099.24     9622.68    794.35 o 
  10  12   0    16736.42    15732.22    508.65 o 
  12  12   0     1528.40     1630.30    269.59 o 
 -11  13   0    57633.63    56549.17    934.73 o 
  -9  13   0    18539.09    19649.63    750.33 o 
  -7  13   0   194323.75   185144.72   2525.20 o 
  -5  13   0    66759.32    66598.52    903.69 o 
  -3  13   0    92040.99    89153.60   1281.25 o 
  -1  13   0    44676.52    44293.48    999.24 o 
   1  13   0      234.99      408.15    152.89 o 
   3  13   0     3234.28     3480.19    242.63 o 
   5  13   0    18156.31    15517.62    512.74 o 
   7  13   0      440.43      833.59    250.27 o 
   9  13   0    29793.61    31703.60    702.66 o 
  11  13   0     1614.62     4470.15    562.47 o 
  13  13   0        2.79      -84.92    238.93 o 
 -12  14   0     3613.24     4987.06    340.53 o 
 -10  14   0    34206.86    38128.88   1185.60 o 
  -8  14   0      458.09     1993.49    253.12 o 
  -6  14   0     6589.78    11206.86    390.14 o 
  -4  14   0      434.93      924.83    292.97 o 
  -2  14   0    55539.18    55469.12    802.55 o 
   0  14   0      301.20      620.54    163.94 o 
   2  14   0       15.25      -49.02    178.96 o 
   4  14   0    29525.71    29188.62    814.86 o 
   6  14   0    51142.80    53240.97    898.43 o 
   8  14   0    35386.39    36423.13   1123.16 o 
  10  14   0   145627.69   138863.77   1759.01 o 
  12  14   0    19585.30    20598.74    830.17 o 
  14  14   0    51727.27    50849.61    925.05 o 
 -13  15   0     4697.12     5883.59    617.38 o 
 -11  15   0    23305.72    25899.91    717.36 o 
  -9  15   0       78.72     3117.73    297.01 o 
  -7  15   0    58866.11    61415.33    961.35 o 
  -5  15   0     7933.77     7633.38    388.18 o 
  -3  15   0     9357.06     8919.58    357.08 o 
  -1  15   0    28314.43    28059.91    655.85 o 
   1  15   0    23881.00    25503.11    568.02 o 
   3  15   0   104514.72   101429.35   1266.57 o 
   5  15   0     9411.39     8657.29    433.06 o 
   7  15   0    47055.39    46292.05    873.47 o 
   9  15   0     1250.88     5072.70    508.21 o 
  11  15   0     3156.57     4797.69    402.21 o 
  13  15   0     6134.56    10140.91    663.54 o 
  15  15   0     6160.50     5722.94    444.38 o 
 -14  16   0     8175.55     9890.74   1137.73 o 
 -12  16   0       56.32      154.19    289.68 o 
 -10  16   0     7678.83     9093.65    431.35 o 
  -8  16   0     8881.90     8679.63    650.98 o 
  -6  16   0    27033.87    27551.74    637.39 o 
  -4  16   0      968.29      806.69    322.11 o 
  -2  16   0     1565.74     2774.75    265.22 o 
   0  16   0    60263.41    59332.37   1467.53 o 
   2  16   0    50092.18    54785.93    909.74 o 
   4  16   0    85358.30    87734.83   1846.18 o 
   6  16   0    63349.36    64648.73   1523.85 o 
   8  16   0    15852.34    17499.75    658.06 o 
  10  16   0    35798.44    38116.32   1037.91 o 
  12  16   0     4387.02     3723.03    394.24 o 
  14  16   0     4191.94     5257.90    474.82 o 
  16  16   0     1254.34     1217.34    370.70 o 
 -15  17   0      245.42      300.95    401.47 o 
 -13  17   0     7155.27     7328.98    543.12 o 
 -11  17   0     8209.03     9077.23    691.58 o 
  -9  17   0     1256.79     2063.74    289.74 o 
  -7  17   0    26914.45    26914.67    796.28 o 
  -5  17   0    41349.51    44770.57    891.37 o 
  -3  17   0    54710.75    59849.77   1181.25 o 
  -1  17   0   156771.31   161461.13   1832.67 o 
   1  17   0    22147.82    22539.46    544.24 o 
   3  17   0    54742.40    55168.83    915.64 o 
   5  17   0       80.47      511.28    308.70 o 
   7  17   0       26.01     -220.81    301.73 o 
   9  17   0     5673.03     7070.27    467.89 o 
  11  17   0     2327.91     5030.16    733.72 o 
  13  17   0       50.29     -324.65    329.01 o 
  15  17   0     1544.98     3647.72    705.09 o 
  17  17   0    20988.82    23326.67    959.61 o 
 -16  18   0        3.68      376.39    489.23 o 
 -14  18   0      720.90     1029.72    482.37 o 
 -12  18   0    25610.79    25715.75    814.21 o 
 -10  18   0      411.11      704.02    325.18 o 
  -8  18   0    30768.38    32232.37    885.43 o 
  -6  18   0      387.72      543.21    254.10 o 
  -4  18   0    21071.96    21928.77   1038.50 o 
  -2  18   0     2833.60     2793.77    308.87 o 
   0  18   0      473.49     3222.13    304.66 o 
   2  18   0      582.30      366.52    314.95 o 
   4  18   0      175.36     2921.00    372.45 o 
   6  18   0    28740.01    30321.20    846.15 o 
   8  18   0     9665.59    10176.63    529.92 o 
  10  18   0    40000.09    41298.09    906.95 o 
  12  18   0    11287.34    11927.31    571.18 o 
  14  18   0    35455.63    36665.31    958.19 o 
  16  18   0    23807.37    26071.39   1862.44 o 
  18  18   0     4970.03     4246.48    609.51 o 
 -17  19   0     5811.44     6504.86    661.56 o 
 -15  19   0     8426.62     8721.84    913.36 o 
 -13  19   0      690.54      382.37    447.92 o 
 -11  19   0    24202.07    39915.18   2019.66 o 
  -9  19   0    10944.50    12298.02    584.51 o 
  -7  19   0     8095.81    15357.50    749.55 o 
  -5  19   0     3773.92     4587.01    385.69 o 
  -3  19   0    22297.65    24695.23    621.72 o 
  -1  19   0      179.25       71.74    248.64 o 
   1  19   0      911.69     1007.55    283.31 o 
   3  19   0    27996.27    28522.87    944.42 o 
   5  19   0     1571.06     2906.06    396.22 o 
   7  19   0      197.82      771.23    349.70 o 
   9  19   0    14932.07    16262.91    636.84 o 
  11  19   0      389.53      594.45    316.59 o 
  13  19   0    23954.18    26022.03    884.32 o 
  15  19   0     2615.02     2786.47    510.08 o 
  17  19   0    16241.98    17239.89    942.54 o 
  19  19   0     1180.30     2945.25    617.57 o 
 -18  20   0    11186.42    11461.56   1663.16 o 
 -16  20   0     3220.53     2981.62    826.82 o 
 -14  20   0      342.51     3981.30    580.51 o 
 -12  20   0        2.44     -407.93    437.45 o 
 -10  20   0    40983.44    42439.43   1114.40 o 
  -8  20   0     2638.63     3770.89    477.21 o 
  -6  20   0    42084.89    43457.23   1024.97 o 
  -4  20   0     2115.70     3321.99    538.15 o 
  -2  20   0       82.90      534.17    404.02 o 
   0  20   0     2530.61     2681.96    428.99 o 
   2  20   0    64167.00    66268.80   1218.46 o 
   4  20   0    21903.10    22801.46    892.84 o 
   6  20   0    84168.52    84683.81   1420.24 o 
   8  20   0    12350.26    17765.61   1182.99 o 
  10  20   0    28766.86    30003.55    849.27 o 
  12  20   0    17414.26    25358.82   1504.84 o 
  14  20   0     5921.23     5331.77    572.60 o 
  16  20   0     4039.30     7117.89   1133.40 o 
  18  20   0     6084.11     5397.40    908.55 o 
  20  20   0      279.81    -1433.30   1031.15 o 
 -19  21   0     3072.11     1677.79    972.00 o 
 -17  21   0    19511.84    21866.89   1056.91 o 
 -15  21   0      667.91     1373.37    593.11 o 
 -13  21   0    19768.56    18968.77   1519.44 o 
 -11  21   0     4107.78     5859.81    682.55 o 
  -9  21   0      107.87      436.12    726.36 o 
  -7  21   0       17.03      987.32    490.97 o 
  -5  21   0    26373.60    27773.83    955.19 o 
  -3  21   0     8667.45     8351.57    609.08 o 
  -1  21   0    67679.23    70264.18   1590.89 o 
   1  21   0     5384.24     7154.69    607.82 o 
   3  21   0     5923.34     5922.42    523.74 o 
   5  21   0      723.23     2797.21    441.08 o 
   7  21   0    33619.39    35646.14   1405.93 o 
   9  21   0        1.83     -284.72    423.85 o 
  11  21   0    23821.94    23304.68    873.55 o 
  13  21   0     2519.48     2756.09    555.53 o 
  15  21   0       31.63      122.93    524.65 o 
  17  21   0     6335.70     8486.86    784.00 o 
  19  21   0    13326.68    11621.70    984.32 o 
  21  21   0    11371.83    13333.92   1220.90 o 
 -20  22   0     7646.88     4882.75   1438.59 o 
 -18  22   0     5087.34     4203.59    862.14 o 
 -16  22   0     1933.85      735.78    611.68 o 
 -14  22   0    19860.17    19413.52    992.46 o 
 -12  22   0     1958.43     1263.33    591.51 o 
 -10  22   0    33306.39    29764.28   2052.97 o 
  -8  22   0      702.43     1114.15    542.58 o 
  -6  22   0     2264.29     2990.63    552.38 o 
  -4  22   0     4024.58     8565.54   1227.02 o 
  -2  22   0    21258.85    19597.41    865.72 o 
   0  22   0      832.14     2792.26    687.73 o 
   2  22   0    11535.94    11914.15    702.91 o 
   4  22   0      801.56     1504.37    432.04 o 
   6  22   0    11016.15    12416.34    876.15 o 
   8  22   0      103.00     1853.63    438.00 o 
  10  22   0     2238.04     5025.83    556.94 o 
  12  22   0    22190.61    21000.92   1541.39 o 
  14  22   0     4991.03     4587.61    595.90 o 
  16  22   0    27180.70    27979.80   1415.44 o 
  18  22   0     1346.34     1098.56    991.18 o 
  20  22   0    10392.55     7095.38   1173.89 o 
 -19  23   0     2519.71     2226.51   1139.71 o 
 -17  23   0    12961.90     9973.10   1048.56 o 
 -15  23   0       20.53      530.12    606.97 o 
 -13  23   0      506.08     1000.92    594.56 o 
 -11  23   0     2580.56     3515.61    804.58 o 
  -9  23   0    24099.11    22356.87   1163.91 o 
  -7  23   0     1282.43     1373.08    531.08 o 
  -5  23   0    18629.82    18708.12   1255.34 o 
  -3  23   0    13513.10    12852.97    767.61 o 
  -1  23   0     2373.32     5406.83    648.49 o 
   1  23   0     7856.60     9125.19    896.66 o 
   3  23   0    13328.49    14342.44    921.09 o 
   5  23   0     6464.74     6412.95    592.49 o 
   7  23   0    21752.32    22733.96   1421.09 o 
   9  23   0     4937.27     3791.42    550.74 o 
  11  23   0      328.37      348.32    467.47 o 
  13  23   0    12405.44    14031.13    865.64 o 
  15  23   0    10830.29    11492.64   1330.25 o 
  17  23   0     7426.64     8904.46    994.48 o 
  19  23   0    22273.42    20367.42   2504.76 o 
 -18  24   0     1017.39      118.58    818.52 o 
 -16  24   0      284.13      918.83    714.57 o 
 -14  24   0     8572.20     7195.82    882.41 o 
 -12  24   0      434.96      106.50    582.55 o 
 -10  24   0    25461.88    22571.16   1729.75 o 
  -8  24   0    17522.83    23464.16   2003.05 o 
  -6  24   0    21766.25    21921.54    943.11 o 
  -4  24   0    51682.30    55552.14   2034.76 o 
  -2  24   0     4752.02     4190.67    722.28 o 
   0  24   0    17438.19    18369.40    954.99 o 
   2  24   0    11085.07    12157.00   1301.18 o 
   4  24   0     5691.03     4288.24    559.43 o 
   6  24   0    27509.15    24798.56   1763.58 o 
   8  24   0    43928.55    42466.76   2024.39 o 
  10  24   0    17932.91    17867.48    906.87 o 
  12  24   0    31163.72    33404.87   2667.78 o 
  14  24   0      258.92     -483.79    583.87 o 
  16  24   0     5678.78     5981.54    798.83 o 
  18  24   0     2513.55     4188.84    939.19 o 
 -17  25   0     1537.54      -60.63    844.18 o 
 -15  25   0        7.06      479.63    709.88 o 
 -13  25   0      310.20     -434.40    643.16 o 
 -11  25   0     5748.44     6771.36    759.76 o 
  -9  25   0      304.07     -881.22    523.59 o 
  -7  25   0     6581.80     5889.63    662.88 o 
  -5  25   0        0.56      -37.63    534.55 o 
  -3  25   0      272.95     2034.35    566.52 o 
  -1  25   0      640.38      160.48    499.03 o 
   1  25   0     3164.76     4603.85    607.79 o 
   3  25   0       87.89      182.01    467.94 o 
   5  25   0     2291.32     2348.40    533.74 o 
   7  25   0     3046.30     3757.44    631.27 o 
   9  25   0      159.32      264.15    531.50 o 
  11  25   0     2240.49     1811.38    577.28 o 
  13  25   0      548.67     1587.02    636.49 o 
  15  25   0       10.29     -343.75    686.28 o 
  17  25   0     1553.11     2207.09   1559.73 o 
 -16  26   0      566.55     -540.01    823.76 o 
 -14  26   0    16594.63    15366.03   1415.95 o 
 -12  26   0    23901.33    20107.74   1450.25 o 
 -10  26   0    35845.79    35107.80   1636.44 o 
  -8  26   0    33354.36    32329.44   1516.01 o 
  -6  26   0     3766.30     1896.64    605.37 o 
  -4  26   0     5993.52     5789.46    700.52 o 
  -2  26   0     6435.79     6501.75   1078.15 o 
   0  26   0      647.00      309.19    511.81 o 
   2  26   0     1891.56     3643.32    722.91 o 
   4  26   0     2583.84     1179.71    506.66 o 
   6  26   0      759.84      638.32    569.88 o 
   8  26   0     2221.78     1137.26    568.59 o 
  10  26   0      944.44       11.35    741.39 o 
  12  26   0      863.07      -72.91    614.16 o 
  14  26   0     2044.37      516.82    985.22 o 
  16  26   0      296.46      554.48    794.11 o 
 -13  27   0      142.26     -558.38    684.01 o 
 -11  27   0      178.56     -628.94    671.86 o 
  -9  27   0     6086.51     3309.76    787.58 o 
  -7  27   0     2176.62     2195.32    722.44 o 
  -5  27   0     3923.74     3097.41    633.25 o 
  -3  27   0     1871.72     1521.70    590.69 o 
  -1  27   0     4816.77     4597.39    661.06 o 
   1  27   0     2761.14     1531.97    523.90 o 
   3  27   0    17044.10    16704.57   1008.81 o 
   5  27   0     5250.98     3836.51    684.70 o 
   7  27   0    20282.71    18616.11   1083.82 o 
   9  27   0    11603.64    11537.82   1559.70 o 
  11  27   0     2337.07     1604.95    775.68 o 
  13  27   0        1.32      999.82    863.23 o 
 -12  28   0       27.80    -1251.80    771.98 o 
 -10  28   0     1207.75     -223.41    767.33 o 
  -8  28   0     8891.68     7432.69   1002.59 o 
  -6  28   0     2369.86     1194.99    798.56 o 
  -4  28   0    19704.78    18090.08   1233.97 o 
  -2  28   0     3758.25     4966.01    728.69 o 
   0  28   0     8132.44     7457.20    803.86 o 
   2  28   0      638.99     1771.17    606.09 o 
   4  28   0       57.10     -478.80    583.41 o 
   6  28   0       91.42     -148.64    680.48 o 
   8  28   0     8729.92     8123.32   1003.59 o 
  10  28   0      688.67     -576.62   1079.02 o 
  12  28   0     6295.87     4912.19   2257.20 o 
  -9  29   0      430.06     -403.43    761.22 o 
  -7  29   0     5649.60     2343.63    819.81 o 
  -5  29   0     7374.41     4672.08   1407.87 o 
  -3  29   0     6291.98     3616.64    925.62 o 
  -1  29   0    12513.50    10181.03   1354.68 o 
   1  29   0     1223.37      -40.33    639.98 o 
   3  29   0    11836.78     9094.26   1021.24 o 
   5  29   0      125.89     -398.33    693.22 o 
   7  29   0     2494.34     2158.18   1281.58 o 
   9  29   0     4068.98     2175.63   1246.19 o 
  -6  30   0     3373.67     1475.96    806.16 o 
  -4  30   0     5022.04     2206.20    789.64 o 
  -2  30   0     1412.69      213.48    686.11 o 
   0  30   0     2728.24       18.57    790.11 o 
   2  30   0     1979.17     1159.61    809.11 o 
   4  30   0     3807.73     1311.56   1474.91 o 
   6  30   0     1018.86     -576.08    770.19 o 
   1   0   1    71002.66    74779.15   1209.29 o 
   3   0   1    16062.64    13538.31    863.68 o 
   5   0   1   114188.71   109727.55   1225.45 o 
   7   0   1    19109.11    19243.02    387.95 o 
   9   0   1     9197.59    11041.98    384.21 o 
  11   0   1    61248.04    63400.52    785.80 o 
  13   0   1      104.25      352.02    161.86 o 
  15   0   1    65311.97    66994.04    970.95 o 
  17   0   1     1175.44     1171.88    213.50 o 
  19   0   1    16469.62    18002.40    675.52 o 
  21   0   1     8470.53     8741.74    650.68 o 
  23   0   1     4190.40     7015.49    634.82 o 
  25   0   1    19879.49    21305.38   1031.68 o 
  27   0   1    10065.95     9388.47    795.95 o 
  29   0   1    10323.94     8669.68   1086.46 o 
 -30   1   1      946.24      582.34    626.92 o 
 -28   1   1     4127.05     3819.87    882.58 o 
 -26   1   1    28260.24    26142.54   1808.82 o 
 -24   1   1    10671.19    11095.42    731.31 o 
 -22   1   1    56607.48    58198.30   1309.81 o 
 -20   1   1     8026.68     9280.92    535.53 o 
 -18   1   1    27641.49    32109.83    742.78 o 
 -16   1   1     1263.32     4279.01    387.96 o 
 -14   1   1    17736.82    17767.39    691.18 o 
 -12   1   1    46944.11    45292.31    768.15 o 
 -10   1   1   133073.38   124032.09   1317.59 o 
  -8   1   1    95448.27    93056.22   1020.25 o 
  -6   1   1    54309.40    51965.41    668.57 o 
  -4   1   1   121767.44   114936.05   2642.67 o 
  -2   1   1     4908.05     4475.11    195.32 o 
   0   1   1    70929.43    71038.28   6598.67 o 
   2   1   1   197017.92   183942.05   2414.34 o 
   4   1   1    63711.22    68934.45    770.41 o 
   6   1   1   156078.89   150497.84   1457.72 o 
   8   1   1    25629.70    26989.65    436.37 o 
  10   1   1     2363.51     4349.58    325.61 o 
  12   1   1    10516.13    10402.05    302.37 o 
  14   1   1    11304.06    12848.95    378.76 o 
  16   1   1     6857.31     7759.90    474.87 o 
  18   1   1    61015.55    62611.92   1331.60 o 
  20   1   1     2578.86     2846.78    484.19 o 
  22   1   1    27734.43    28711.00    990.66 o 
  24   1   1       57.74      474.44    489.70 o 
  26   1   1     3596.79     3043.48    627.11 o 
  28   1   1     4493.75     3874.99    887.29 o 
  30   1   1      683.49       77.05    627.38 o 
 -29   2   1     5268.51     3878.34    706.96 o 
 -27   2   1       95.31     -257.42    524.27 o 
 -25   2   1    13540.27    13171.55   1012.97 o 
 -23   2   1     8916.41     8432.33    657.69 o 
 -21   2   1    14940.65    15472.45    757.62 o 
 -19   2   1    39227.89    42114.47    901.74 o 
 -17   2   1    18122.90    18643.21    571.10 o 
 -15   2   1    66855.04    67675.05   1059.11 o 
 -13   2   1     7306.35     7599.54    434.23 o 
 -11   2   1    48500.22    47223.26   1083.41 o 
  -9   2   1    83763.53    92436.76   2435.70 o 
  -7   2   1    15100.53    15659.43    420.00 o 
  -5   2   1   281768.75   273152.53   2742.80 o 
  -3   2   1    96239.18    96602.30   1108.74 o 
  -1   2   1   196250.39   185826.28   2661.69 o 
   1   2   1     4557.03     4225.47    151.69 o 
   3   2   1    29785.16    30143.83    485.40 o 
   5   2   1    36883.41    33905.30    572.45 o 
   7   2   1   141228.42   144166.67   1391.73 o 
   9   2   1    69326.98    67940.32   1661.99 o 
  11   2   1   143512.38   140615.95   1441.47 o 
  13   2   1     5064.92     7748.02    300.05 o 
  15   2   1    25025.76    28329.52    536.20 o 
  17   2   1    23520.42    25523.00    689.96 o 
  19   2   1    53039.46    54738.50   1140.59 o 
  21   2   1    24187.59    26510.22   1040.34 o 
  23   2   1    20315.98    20587.57   1679.67 o 
  25   2   1    24992.41    24496.83   1438.03 o 
  27   2   1      869.70     1002.11    684.20 o 
  29   2   1     9370.93     9836.73   1353.27 o 
 -30   3   1     2978.57     2110.36    760.25 o 
 -28   3   1     2690.48     1145.18    583.45 o 
 -26   3   1    15291.18    13470.66   1222.38 o 
 -24   3   1      977.10     1448.37    504.15 o 
 -22   3   1    21191.58    21298.16    857.75 o 
 -20   3   1     5018.41     5233.44    474.94 o 
 -18   3   1    23649.51    23675.99    721.44 o 
 -16   3   1    17182.37    18799.14    640.82 o 
 -14   3   1     1900.49     3075.18    328.21 o 
 -12   3   1    69269.67    65048.85    984.18 o 
 -10   3   1     1983.37     2068.46    249.73 o 
  -8   3   1   129228.23   130256.70   1527.89 o 
  -6   3   1     1244.36     2499.63    224.65 o 
  -4   3   1     7938.42    10404.35    407.57 o 
  -2   3   1    30328.96    30841.40    675.36 o 
   0   3   1    16015.27    14617.47    332.03 o 
   2   3   1    93130.40    93316.17    930.18 o 
   4   3   1     2824.65     4063.88    241.71 o 
   6   3   1    30604.32    30867.06    584.90 o 
   8   3   1    64370.66    65283.22   1098.53 o 
  10   3   1    39574.18    41445.76    834.24 o 
  12   3   1    66172.66    64738.20    833.93 o 
  14   3   1    22288.33    23480.53    600.06 o 
  16   3   1    14679.69    14513.47    428.62 o 
  18   3   1    30510.56    30639.74    693.26 o 
  20   3   1     5377.06     8611.53    586.84 o 
  22   3   1    31010.51    31507.13   1149.34 o 
  24   3   1    31119.33    31607.19   1143.31 o 
  26   3   1     4696.10     4142.14    662.37 o 
  28   3   1    13251.09    11094.26   1567.82 o 
  30   3   1       19.85     -999.80    675.12 o 
 -29   4   1     4835.88     4455.13    844.06 o 
 -27   4   1     3705.66     2333.59    616.98 o 
 -25   4   1    11227.32    10804.42    804.42 o 
 -23   4   1    18743.96    19307.61   1183.64 o 
 -21   4   1     6371.86     8137.90    573.49 o 
 -19   4   1    27650.54    31255.41    951.21 o 
 -17   4   1      566.94      653.42    318.93 o 
 -15   4   1    45759.53    48176.57   1052.82 o 
 -13   4   1    54632.33    53693.41    961.41 o 
 -11   4   1    61344.95    58366.04    958.72 o 
  -9   4   1   106501.89    98827.16   1337.40 o 
  -7   4   1     6176.20     5920.62    267.56 o 
  -5   4   1   151597.06   152470.05   1698.49 o 
  -3   4   1     2680.25     4456.28    391.19 o 
  -1   4   1    66840.33    72528.20   1332.80 o 
   1   4   1   122001.16   116847.42   1180.17 o 
   3   4   1     8350.41     9972.98    259.61 o 
   5   4   1    65814.08    61515.62    751.46 o 
   7   4   1    22023.25    24412.90    445.55 o 
   9   4   1    54900.65    50509.14    843.42 o 
  11   4   1    45927.47    44137.93    669.07 o 
  13   4   1     2355.93     1729.48    205.17 o 
  15   4   1     6420.04     8725.29    389.74 o 
  17   4   1     4081.26     6269.68    352.79 o 
  19   4   1      924.99     1064.16    389.27 o 
  21   4   1    19412.91    18321.92   1050.88 o 
  23   4   1     2620.89     2291.19    542.51 o 
  25   4   1     9601.28    10547.19    752.70 o 
  27   4   1      197.21       58.16    579.18 o 
  29   4   1     4472.38     3238.59    742.20 o 
 -30   5   1     2136.58      458.87    698.25 o 
 -28   5   1     2010.61     1030.07    559.96 o 
 -26   5   1     9476.14     8333.68    749.21 o 
 -24   5   1    12704.30    12469.83    820.80 o 
 -22   5   1    29853.85    30106.57    962.13 o 
 -20   5   1    22779.89    24308.40    732.68 o 
 -18   5   1    16490.79    18117.51    622.83 o 
 -16   5   1    33316.82    35460.29    822.42 o 
 -14   5   1     7571.44     8329.28    430.11 o 
 -12   5   1    94632.20    91129.73   1194.09 o 
 -10   5   1    53695.91    52774.11    939.57 o 
  -8   5   1   109460.25   105007.77   1450.45 o 
  -6   5   1    38822.01    39352.68    615.29 o 
  -4   5   1    66512.45    63598.43   1102.85 o 
  -2   5   1    33803.12    30400.55    557.72 o 
   0   5   1   110944.95   107543.15   1406.76 o 
   2   5   1   277814.47   276226.09   2481.90 o 
   4   5   1   155998.55   156902.91   1560.69 o 
   6   5   1    84352.20    83190.77   1255.90 o 
   8   5   1    22862.02    19482.75    648.69 o 
  10   5   1     9800.21    12488.65   1243.14 o 
  12   5   1    12752.19    13313.15    573.56 o 
  14   5   1    12578.39    12637.92    409.88 o 
  16   5   1    48249.95    46481.80    897.38 o 
  18   5   1    38245.03    36525.26    803.83 o 
  20   5   1    17933.34    18253.55    739.02 o 
  22   5   1    11856.68    13328.34   1704.34 o 
  24   5   1     6490.46     6915.30    735.28 o 
  26   5   1      345.74      252.90    818.78 o 
  28   5   1     6497.77     6033.54    775.68 o 
  30   5   1     1587.04       94.86    767.58 o 
 -29   6   1      352.40      553.98    748.45 o 
 -27   6   1       56.38     -779.97    487.91 o 
 -25   6   1      642.29      602.95    510.19 o 
 -23   6   1    11584.55    13713.88   1052.26 o 
 -21   6   1     4030.68     5959.20    545.23 o 
 -19   6   1    18396.10    20274.78    675.05 o 
 -17   6   1     7461.07     8403.26    473.19 o 
 -15   6   1     7256.25     9122.85    473.57 o 
 -13   6   1    26884.71    24980.11    641.72 o 
 -11   6   1    11424.34    13171.55    425.10 o 
  -9   6   1    66985.19    65745.38   1047.66 o 
  -7   6   1    15236.96    13000.72    402.49 o 
  -5   6   1    74450.03    74903.11   1093.31 o 
  -3   6   1    32089.05    32065.30    653.15 o 
  -1   6   1   161075.05   155273.27   1983.12 o 
   1   6   1    54184.00    51243.01    776.72 o 
   3   6   1     1511.15     2892.19    170.68 o 
   5   6   1    40661.82    40076.99    589.09 o 
   7   6   1    33668.78    29529.57   2111.22 o 
   9   6   1   108317.54   102297.79   1274.01 o 
  11   6   1    19625.65    18564.58    426.89 o 
  13   6   1    11489.26    12249.22    378.57 o 
  15   6   1     2102.72     3485.91    295.64 o 
  17   6   1    10414.62    11241.29    482.65 o 
  19   6   1    14327.28    15890.47    658.17 o 
  21   6   1    47839.66    47170.41   1104.61 o 
  23   6   1    24322.60    22216.93   1345.25 o 
  25   6   1    10823.05     8891.51   1109.69 o 
  27   6   1     1540.42      969.89    642.21 o 
  29   6   1      358.97      631.94    676.25 o 
 -28   7   1    10748.75     9648.03    926.39 o 
 -26   7   1    13000.53    13969.21   1921.29 o 
 -24   7   1     6755.40     8009.74   1098.03 o 
 -22   7   1      401.75     2230.61    460.49 o 
 -20   7   1    14221.54    15301.42    614.93 o 
 -18   7   1    13681.57    14492.27    583.69 o 
 -16   7   1    39192.29    42921.23   1099.82 o 
 -14   7   1    18355.63    18724.76    682.62 o 
 -12   7   1    43656.84    43733.80    862.19 o 
 -10   7   1    20517.99    21325.32    516.99 o 
  -8   7   1    15649.55    15470.99    604.02 o 
  -6   7   1    33694.09    31732.37    903.85 o 
  -4   7   1    23855.38    26595.93    448.42 o 
  -2   7   1   138083.13   139856.58   1739.32 o 
   0   7   1    17903.03    18246.82    398.39 o 
   2   7   1    12821.19    12381.78    352.87 o 
   4   7   1     5534.07     5337.27    208.55 o 
   6   7   1    14454.41    12149.88    397.75 o 
   8   7   1    13715.39    13863.84    380.90 o 
  10   7   1     2007.60     2234.99    202.68 o 
  12   7   1    40104.87    40805.92    672.10 o 
  14   7   1     2093.94     2497.94    276.28 o 
  16   7   1    13374.61    14517.14    485.16 o 
  18   7   1     1083.35     1242.25    336.56 o 
  20   7   1      556.67      750.71    457.53 o 
  22   7   1    15282.21    14180.79    769.48 o 
  24   7   1     9346.32     9047.06    766.20 o 
  26   7   1     5235.59     4896.92    754.83 o 
  28   7   1     6418.95     5654.96    823.35 o 
 -29   8   1     3029.79     2717.11    830.20 o 
 -27   8   1     5585.80     5350.08    766.33 o 
 -25   8   1    17198.41    15739.21    996.45 o 
 -23   8   1    16982.34    17563.50    814.54 o 
 -21   8   1    24118.14    23274.06    787.44 o 
 -19   8   1    15553.78    18858.19   1236.09 o 
 -17   8   1      785.40     2334.62    469.61 o 
 -15   8   1    31694.79    33997.88    887.77 o 
 -13   8   1    99789.24    97571.41   1503.68 o 
 -11   8   1    49551.01    48410.40    809.17 o 
  -9   8   1   114723.42   111389.07   1525.68 o 
  -7   8   1    14320.77    14650.27    387.09 o 
  -5   8   1    24053.89    18964.70   1177.06 o 
  -3   8   1    63771.83    68300.55    894.27 o 
  -1   8   1    27977.65    28337.45    500.46 o 
   1   8   1    98282.17    95983.99   1004.31 o 
   3   8   1   131433.58   133058.47   1329.19 o 
   5   8   1   113214.10   107653.72   1815.31 o 
   7   8   1    14877.94    15140.46    400.87 o 
   9   8   1    37797.55    38797.64    913.98 o 
  11   8   1    27083.77    28703.83    732.16 o 
  13   8   1    11363.38    13316.01    405.62 o 
  15   8   1    31602.93    30516.24    721.36 o 
  17   8   1     6059.79     7930.07    437.02 o 
  19   8   1    28139.80    30584.47    848.96 o 
  21   8   1     6789.50     6882.17    593.96 o 
  23   8   1     4758.93     5182.52    631.78 o 
  25   8   1      334.99      526.39    605.44 o 
  27   8   1     1774.44     1236.79    678.01 o 
  29   8   1      330.49     -587.88    725.50 o 
 -28   9   1     7046.71     4940.25    783.01 o 
 -26   9   1      185.49      -76.46    587.05 o 
 -24   9   1     2252.17     2131.19    627.08 o 
 -22   9   1     4162.45     3355.41    486.45 o 
 -20   9   1     7399.76     9553.35    571.93 o 
 -18   9   1    13615.33    14108.43    588.77 o 
 -16   9   1     8890.67    11131.73    591.81 o 
 -14   9   1     1435.45     2110.55    352.24 o 
 -12   9   1    17588.30    19759.53    574.36 o 
 -10   9   1     8648.70     9204.21    388.59 o 
  -8   9   1    38765.95    40493.70    749.55 o 
  -6   9   1   111184.84   104916.53   1733.59 o 
  -4   9   1    54133.35    51177.70    710.88 o 
  -2   9   1    69441.84    67059.70   1861.50 o 
   0   9   1     8631.20     9858.97    488.76 o 
   2   9   1    79162.30    89193.22   2313.27 o 
   4   9   1   106502.82    98918.17   1097.36 o 
   6   9   1    66217.15    65860.15    893.78 o 
   8   9   1   113032.84   109591.69   1707.63 o 
  10   9   1    45920.48    46661.68    765.92 o 
  12   9   1    43595.03    44138.01    728.50 o 
  14   9   1     3751.45     6901.85    354.63 o 
  16   9   1    14223.46    16146.45    605.07 o 
  18   9   1    22163.90    24630.89    694.26 o 
  20   9   1    35310.83    36788.17   1554.19 o 
  22   9   1    28784.06    28182.64   1000.64 o 
  24   9   1    11833.48    11205.85   1309.16 o 
  26   9   1     2696.63     3689.41   1167.25 o 
  28   9   1     1283.62     1353.62    717.24 o 
 -27  10   1     2060.49     1130.15    648.17 o 
 -25  10   1     6210.20     4864.29    715.31 o 
 -23  10   1     5348.80     4698.59    679.13 o 
 -21  10   1     2726.86     2802.88    692.44 o 
 -19  10   1     1372.15     1969.17    371.06 o 
 -17  10   1     7905.35     8591.65    495.42 o 
 -15  10   1     3002.74     5145.22    404.07 o 
 -13  10   1    46598.40    48435.21    946.61 o 
 -11  10   1     5653.39     6619.33    359.36 o 
  -9  10   1    48435.50    49077.22    748.24 o 
  -7  10   1     2109.77     2481.55    261.95 o 
  -5  10   1    11080.35    14741.45   1021.71 o 
  -3  10   1    40000.16    40800.94    773.06 o 
  -1  10   1     2535.78     5156.15    378.84 o 
   1  10   1   130490.97   122567.79   1278.41 o 
   3  10   1     1910.90     1639.52    161.14 o 
   5  10   1    55044.81    55180.96    800.22 o 
   7  10   1    21192.75    21143.94    513.19 o 
   9  10   1     8751.00     9671.12    431.70 o 
  11  10   1    28129.32    27880.74    747.62 o 
  13  10   1     5862.01     6097.59    333.71 o 
  15  10   1    51697.52    54484.77    925.47 o 
  17  10   1     3393.20     4077.63    480.92 o 
  19  10   1    13943.27    16198.00    668.78 o 
  21  10   1     2814.59     3994.26    581.13 o 
  23  10   1     6966.67     7793.48    697.56 o 
  25  10   1     7511.93     7053.67    875.06 o 
  27  10   1     1406.97     1834.88    958.80 o 
 -28  11   1    10914.84     7972.89   1228.85 o 
 -26  11   1     6896.69     4946.62    751.72 o 
 -24  11   1     5882.94     4488.38   1222.09 o 
 -22  11   1     9892.86    11651.30    699.65 o 
 -20  11   1     2529.49     5080.46    463.17 o 
 -18  11   1    14515.06    15489.68    607.46 o 
 -16  11   1    25163.42    25148.78    711.71 o 
 -14  11   1    31546.81    31567.54    801.47 o 
 -12  11   1    55313.33    57703.09   1031.35 o 
 -10  11   1    29514.58    29562.51   1165.97 o 
  -8  11   1    26338.98    27808.03    572.91 o 
  -6  11   1    18387.07    16781.78    538.71 o 
  -4  11   1    45932.20    43774.94    655.58 o 
  -2  11   1   147037.75   143723.91   3211.80 o 
   0  11   1    60086.80    59974.89    879.65 o 
   2  11   1    45735.92    44976.22    693.67 o 
   4  11   1    59137.46    56497.81    747.57 o 
   6  11   1    11641.04    13165.22    429.18 o 
   8  11   1    50062.74    49850.85   1100.91 o 
  10  11   1     6342.44     6965.11    360.84 o 
  12  11   1    40532.28    38947.04    780.99 o 
  14  11   1    16518.05    18092.62   1179.23 o 
  16  11   1     6294.19     6597.03    396.52 o 
  18  11   1    14147.78    14609.86    584.78 o 
  20  11   1     2413.28     2949.32    540.79 o 
  22  11   1    19705.18    18645.48   1021.04 o 
  24  11   1       67.23       28.80    553.56 o 
  26  11   1     3752.28     3480.48    748.83 o 
  28  11   1      639.07     -469.45    769.06 o 
 -27  12   1     3967.42     2406.65   1299.87 o 
 -25  12   1    11871.72    10181.22    886.61 o 
 -23  12   1     8942.10     8208.02    759.91 o 
 -21  12   1    10435.62    10406.53    804.25 o 
 -19  12   1    10194.62    11333.21    575.66 o 
 -17  12   1      495.43      475.06    313.82 o 
 -15  12   1    21192.74    22882.80    670.74 o 
 -13  12   1    37538.14    36530.69    848.46 o 
 -11  12   1    40009.64    39871.15   1055.27 o 
  -9  12   1    45656.07    44492.12   1039.39 o 
  -7  12   1    38983.59    37957.50    731.63 o 
  -5  12   1    13929.45    14837.39    629.46 o 
  -3  12   1    65170.79    63134.93    912.90 o 
  -1  12   1    10609.21    10722.25    426.20 o 
   1  12   1    49721.39    48209.62    696.79 o 
   3  12   1    69718.31    65488.45    847.20 o 
   5  12   1    94477.49    90254.55   1248.00 o 
   7  12   1    43427.45    43862.38   1006.20 o 
   9  12   1    17997.69    20300.52    550.43 o 
  11  12   1    53850.09    54859.05    935.53 o 
  13  12   1    18255.53    20941.02    580.33 o 
  15  12   1    38955.52    38791.24    759.18 o 
  17  12   1    20759.01    20970.65    955.38 o 
  19  12   1    34832.87    36479.77   1038.60 o 
  21  12   1    17786.02    18268.51   2405.33 o 
  23  12   1     1139.71     2187.60    582.24 o 
  25  12   1     8520.24     7887.73    799.90 o 
  27  12   1      857.70      226.22    714.83 o 
 -26  13   1     3559.58     2189.41    866.79 o 
 -24  13   1      838.86     -249.44    704.45 o 
 -22  13   1    12958.25    13565.92    826.05 o 
 -20  13   1     3420.26     4519.62    588.09 o 
 -18  13   1     8272.69     9649.57    535.19 o 
 -16  13   1      786.66      943.08    322.77 o 
 -14  13   1      324.95      547.07    261.02 o 
 -12  13   1    18043.29    20251.55    613.83 o 
 -10  13   1     5988.09     6371.70    400.83 o 
  -8  13   1    11569.59    12968.95    458.92 o 
  -6  13   1    11509.83    12469.60    379.48 o 
  -4  13   1     2710.60     2060.78    205.40 o 
  -2  13   1     5795.20     8848.15    381.74 o 
   0  13   1      262.11      517.31    174.05 o 
   2  13   1     7665.54     8743.52    372.65 o 
   4  13   1    54784.23    54687.14    764.67 o 
   6  13   1    27727.90    24883.94    585.91 o 
   8  13   1    98889.38    99747.54   1321.91 o 
  10  13   1    46438.15    46274.20    862.53 o 
  12  13   1    37046.57    36334.78    742.30 o 
  14  13   1    18371.72    21497.86    860.93 o 
  16  13   1     3504.07     5915.57    427.21 o 
  18  13   1    39039.88    41571.36    897.62 o 
  20  13   1    15030.07    14135.19    859.85 o 
  22  13   1    28727.70    25197.90   1884.92 o 
  24  13   1     6489.83     4933.66    909.55 o 
  26  13   1     3780.60     4073.21    986.30 o 
 -27  14   1     6932.68     5583.27   2470.58 o 
 -25  14   1    11444.62    11836.48   2596.12 o 
 -23  14   1     3729.77     4930.11    836.13 o 
 -21  14   1      504.49      491.82    563.55 o 
 -19  14   1    16816.37    18602.27    756.14 o 
 -17  14   1     5507.27     5881.35    483.60 o 
 -15  14   1    33310.93    36374.38   1102.28 o 
 -13  14   1    20159.10    23355.94   1301.22 o 
 -11  14   1    17164.75    19574.75   1077.04 o 
  -9  14   1     4019.96     7209.18    394.18 o 
  -7  14   1     2574.05     2786.75    300.58 o 
  -5  14   1    12581.90    12294.74    423.00 o 
  -3  14   1    21678.89    23438.06    591.35 o 
  -1  14   1    12135.91    13875.71    612.86 o 
   1  14   1    16718.91    17661.03    526.19 o 
   3  14   1     1698.81     2143.96    226.50 o 
   5  14   1     8328.89     8386.98    395.48 o 
   7  14   1    19075.44    18857.68    620.76 o 
   9  14   1     1237.38     2644.72    319.10 o 
  11  14   1    30944.24    31342.47    738.14 o 
  13  14   1      327.02      837.30    275.39 o 
  15  14   1    24144.74    24779.52    680.28 o 
  17  14   1     1485.70     1218.85    337.08 o 
  19  14   1     3621.20     3752.77    557.26 o 
  21  14   1     7964.70     9303.90   1179.35 o 
  23  14   1     1889.91     2363.80    779.53 o 
  25  14   1    12849.69    10077.55   1529.08 o 
  27  14   1     2008.70      170.04    844.91 o 
 -26  15   1    13488.15     9856.14   1742.46 o 
 -24  15   1    10960.87     8108.56   1358.17 o 
 -22  15   1    18391.67    17893.12   1397.03 o 
 -20  15   1     1161.82     1106.87    763.40 o 
 -18  15   1     7282.89     8247.57    663.22 o 
 -16  15   1     6662.09     8212.73    578.78 o 
 -14  15   1    22274.03    22451.76    706.14 o 
 -12  15   1    38359.83    38645.67    863.37 o 
 -10  15   1    53114.17    55138.07    946.72 o 
  -8  15   1    32385.40    32335.23    636.27 o 
  -6  15   1     1961.58     4203.95    341.23 o 
  -4  15   1     6554.00     7714.67    382.24 o 
  -2  15   1    24650.21    26953.57    592.90 o 
   0  15   1    66013.97    68613.40    945.24 o 
   2  15   1    65952.98    69286.23    890.61 o 
   4  15   1    43437.78    44878.19    705.90 o 
   6  15   1     7845.80     9891.99    481.48 o 
   8  15   1    32134.00    34284.13   1053.16 o 
  10  15   1     2919.92     5732.69    413.35 o 
  12  15   1    19958.88    21465.35    652.44 o 
  14  15   1    33631.93    33452.39    846.56 o 
  16  15   1    17500.29    17726.30    625.76 o 
  18  15   1    28156.41    28781.57   1675.83 o 
  20  15   1     2570.97     2763.14    863.45 o 
  22  15   1    13536.02    15030.95   1199.72 o 
  24  15   1     5703.33     5470.17   1399.64 o 
  26  15   1     4873.68     3492.16    947.04 o 
 -25  16   1     2143.05     1397.28   1115.33 o 
 -23  16   1     7798.08     5993.42    982.60 o 
 -21  16   1     2135.59     2186.81    815.97 o 
 -19  16   1    19618.16    21422.68   1177.37 o 
 -17  16   1     4258.45     3961.54    645.45 o 
 -15  16   1    17998.71    20765.71   1413.06 o 
 -13  16   1     3603.32     6303.13    479.51 o 
 -11  16   1     6599.91     6901.94    465.03 o 
  -9  16   1    14798.64    16564.16    477.72 o 
  -7  16   1    12449.11    14250.13    490.54 o 
  -5  16   1    48604.87    46463.74    877.19 o 
  -3  16   1    15276.72    16037.80    575.17 o 
  -1  16   1     7468.95     8494.02    422.14 o 
   1  16   1     1561.20     3513.85    422.56 o 
   3  16   1    18565.08    19602.69    506.20 o 
   5  16   1    32269.20    34674.43    819.32 o 
   7  16   1    39425.30    41112.05    835.60 o 
   9  16   1     9316.34     9603.50    487.91 o 
  11  16   1    23632.50    23852.59    689.16 o 
  13  16   1      911.13     1060.92    341.06 o 
  15  16   1     7154.38     8810.43    543.94 o 
  17  16   1    17677.32    16251.23    666.78 o 
  19  16   1    18606.78    20343.27   1568.36 o 
  21  16   1    26240.98    24891.28   2361.01 o 
  23  16   1     3775.92     4626.18   1434.99 o 
  25  16   1     6415.05     7360.30   1212.74 o 
 -24  17   1      548.70      121.00    747.48 o 
 -22  17   1    10172.50     8962.08   1347.04 o 
 -20  17   1     8812.97     9322.12   1828.36 o 
 -18  17   1    13525.86    13615.67   1546.83 o 
 -16  17   1    19315.31    18939.23   1061.31 o 
 -14  17   1     1168.96     1368.42    408.49 o 
 -12  17   1    20619.67    21646.90    895.74 o 
 -10  17   1     3428.21     4537.03    467.22 o 
  -8  17   1     5816.60     8318.46    548.23 o 
  -6  17   1    10234.88    11820.98    522.57 o 
  -4  17   1     3957.17     5629.95    797.08 o 
  -2  17   1    23826.30    24999.71   1270.39 o 
   0  17   1      935.34      656.13    191.74 o 
   2  17   1    19102.31    19468.48    526.98 o 
   4  17   1      423.65      563.87    254.77 o 
   6  17   1     7487.06     8313.55    460.79 o 
   8  17   1      833.33     2276.38    362.02 o 
  10  17   1     8596.01     8839.92    515.06 o 
  12  17   1      585.22      242.03    352.45 o 
  14  17   1     6708.69     6765.74    482.87 o 
  16  17   1     4063.68     3730.30    449.70 o 
  18  17   1    14153.34    14788.41    811.31 o 
  20  17   1     3774.54     3854.20    651.66 o 
  22  17   1     5545.54     4227.42   1258.32 o 
  24  17   1     5199.66     4898.98    981.06 o 
 -23  18   1    15048.11    12841.96   1804.11 o 
 -21  18   1       17.64     -526.26    633.43 o 
 -19  18   1    16990.56    18156.50   1328.31 o 
 -17  18   1    13992.59    14654.15    810.51 o 
 -15  18   1    27597.57    29472.09   1609.88 o 
 -13  18   1    38123.98    40544.64    935.84 o 
 -11  18   1    15643.12    15662.96    824.24 o 
  -9  18   1    22557.07    25483.18    936.60 o 
  -7  18   1     1167.06     1232.73    308.73 o 
  -5  18   1    37918.65    36663.93    792.49 o 
  -3  18   1    30323.15    30815.22    780.49 o 
  -1  18   1    63307.53    63232.50   1339.31 o 
   1  18   1    26498.49    29700.97    937.16 o 
   3  18   1    23606.71    23950.37    638.60 o 
   5  18   1    15752.61    16948.90    869.95 o 
   7  18   1    14356.08    13479.58    603.82 o 
   9  18   1    14684.87    13599.38    607.04 o 
  11  18   1    14040.35    15320.15    714.79 o 
  13  18   1     8424.55     9060.10    551.63 o 
  15  18   1     7360.86     8517.59    568.88 o 
  17  18   1    13349.82    14094.27   1531.94 o 
  19  18   1      510.66      344.33    535.45 o 
  21  18   1     9765.07     9470.82   1430.82 o 
  23  18   1     2652.39     1391.91    824.26 o 
 -24  19   1     2695.56     2177.93    925.89 o 
 -22  19   1     1453.61      999.78    721.93 o 
 -20  19   1     5087.53     3981.48    763.35 o 
 -18  19   1      489.94      250.21    557.70 o 
 -16  19   1    19027.15    19262.92   1395.83 o 
 -14  19   1     3225.67     3488.37    461.13 o 
 -12  19   1    34524.14    35562.44    883.44 o 
 -10  19   1    14496.79    16519.42    693.34 o 
  -8  19   1    29098.55    30698.30    791.89 o 
  -6  19   1    14500.59    17502.06    610.06 o 
  -4  19   1     1060.83     1426.81    311.01 o 
  -2  19   1    52970.48    53935.46    930.25 o 
   0  19   1    16447.33    16995.61    543.37 o 
   2  19   1    38888.77    40986.21    795.06 o 
   4  19   1    26029.50    27044.34    799.90 o 
   6  19   1    18101.86    20207.88    715.13 o 
   8  19   1    15084.20    19716.64   1367.18 o 
  10  19   1     1099.39     1697.58    439.10 o 
  12  19   1    11245.71    12482.95    699.55 o 
  14  19   1    17099.80    18304.06    750.47 o 
  16  19   1    19872.27    19814.65    786.76 o 
  18  19   1    16991.79    16779.55   1260.50 o 
  20  19   1     6334.95     6887.36   1708.12 o 
  22  19   1     1641.92     5309.73   1708.82 o 
  24  19   1     7090.31     4932.33   1788.33 o 
 -23  20   1     5529.73     4770.07    860.69 o 
 -21  20   1      860.64      180.73    741.49 o 
 -19  20   1     6191.01     6812.90   1395.91 o 
 -17  20   1     3988.27     3144.46    684.00 o 
 -15  20   1     2638.72     3396.18    628.89 o 
 -13  20   1    14915.48    15557.21    840.52 o 
 -11  20   1     2374.47     2617.53    513.75 o 
  -9  20   1    34356.43    34015.63    917.47 o 
  -7  20   1      495.33     1662.20    382.00 o 
  -5  20   1    16986.36    19085.53    922.41 o 
  -3  20   1     5301.26     8320.92    451.70 o 
  -1  20   1     2961.94     4541.59    376.45 o 
   1  20   1     7910.51     9180.87    521.58 o 
   3  20   1     5240.66     5297.20    409.07 o 
   5  20   1    21688.48    22803.92    928.74 o 
   7  20   1    13315.90    13033.48    622.42 o 
   9  20   1     7914.32     9023.45    607.39 o 
  11  20   1     2403.26     3994.71    511.99 o 
  13  20   1     3411.50     5239.93    677.37 o 
  15  20   1      990.65     1467.08    421.72 o 
  17  20   1     9316.34    10447.42    751.45 o 
  19  20   1     5476.22     5713.02    799.82 o 
  21  20   1    17060.01    18923.31   1630.66 o 
  23  20   1     3905.27     1173.92   1020.70 o 
 -22  21   1     3337.67     1545.18    909.63 o 
 -20  21   1    16333.41    16573.14   2101.20 o 
 -18  21   1     9688.31     9631.59   1103.51 o 
 -16  21   1    26134.04    22722.67   1579.81 o 
 -14  21   1     8230.99     8759.22    774.41 o 
 -12  21   1    17213.38    20747.40   2712.99 o 
 -10  21   1     2713.55     3311.11    540.45 o 
  -8  21   1     6976.29     7611.48    603.46 o 
  -6  21   1    47894.84    48264.16   1448.78 o 
  -4  21   1    19432.71    17748.48    678.60 o 
  -2  21   1    24162.45    26235.06   1165.87 o 
   0  21   1     8381.72     9494.21    538.24 o 
   2  21   1    14222.08    14853.81    655.63 o 
   4  21   1     6090.94     7413.61    556.50 o 
   6  21   1     3999.10     5853.37    495.96 o 
   8  21   1    24538.21    24779.87   1020.58 o 
  10  21   1     2578.26     2564.42    491.67 o 
  12  21   1    11138.95     9732.64    665.69 o 
  14  21   1      552.05     1164.93    433.73 o 
  16  21   1     2247.09     2332.69    654.29 o 
  18  21   1       13.49      -92.44    575.11 o 
  20  21   1     1044.24     1216.95    818.24 o 
  22  21   1       89.39    -1842.05    921.02 o 
 -21  22   1      107.12     -655.72    766.85 o 
 -19  22   1     1722.59     3408.79    916.70 o 
 -17  22   1     5533.65     4199.53    779.42 o 
 -15  22   1    13585.78    12457.86   1105.40 o 
 -13  22   1    28286.33    25063.77   2306.00 o 
 -11  22   1    19910.80    20478.29    983.70 o 
  -9  22   1    29143.30    28298.33   1838.34 o 
  -7  22   1    15011.39    12873.92    791.56 o 
  -5  22   1    12253.99    12831.97   1484.91 o 
  -3  22   1    30752.58    29716.86    974.61 o 
  -1  22   1    27203.63    27690.78   1186.87 o 
   1  22   1    56593.10    57899.95   1228.64 o 
   3  22   1    21178.31    22496.24    780.99 o 
   5  22   1    29533.99    29539.13    861.07 o 
   7  22   1      536.06     1700.83    477.83 o 
   9  22   1     4781.32     3903.89    536.62 o 
  11  22   1    10726.07    12359.00    765.94 o 
  13  22   1    12789.94    12837.41    743.83 o 
  15  22   1    18271.26    19132.02   1295.53 o 
  17  22   1    10341.05    12571.92   1452.78 o 
  19  22   1     1502.60     1163.54    830.98 o 
  21  22   1     3456.46     1760.63   1040.59 o 
 -20  23   1     3633.14     2549.40    912.60 o 
 -18  23   1     2624.08     2123.06    844.37 o 
 -16  23   1     3686.82     2012.80    727.75 o 
 -14  23   1     1862.66     1318.96    704.03 o 
 -12  23   1      958.78     1945.63    703.39 o 
 -10  23   1     6498.91     6439.82    811.84 o 
  -8  23   1     4856.52     5444.89    665.38 o 
  -6  23   1    24135.02    21861.60    968.98 o 
  -4  23   1     2351.95     1224.45    520.30 o 
  -2  23   1    20134.19    20412.87   1519.85 o 
   0  23   1     4283.90     5301.98    555.34 o 
   2  23   1    10144.67    11023.47    651.67 o 
   4  23   1    19348.72    20629.86   1075.20 o 
   6  23   1    12199.48    12438.46    851.54 o 
   8  23   1    17567.46    17229.91    803.46 o 
  10  23   1     5232.39     3911.04    898.17 o 
  12  23   1     8704.43     8332.25    664.51 o 
  14  23   1     3616.75     4354.50    579.08 o 
  16  23   1     7645.62     8422.70    817.92 o 
  18  23   1    15235.61    16831.13   1047.82 o 
  20  23   1     5761.81     3567.53   1078.46 o 
 -19  24   1     6867.06     6802.43   1017.35 o 
 -17  24   1     5284.22     4177.09    840.02 o 
 -15  24   1     5595.51     3304.36    796.45 o 
 -13  24   1     6635.33     4942.26   1135.34 o 
 -11  24   1       48.06     -568.84    610.15 o 
  -9  24   1    12483.71     9855.45    993.82 o 
  -7  24   1     9458.60     9330.21    740.65 o 
  -5  24   1     6924.90     7670.35   1288.77 o 
  -3  24   1    33112.53    32437.63   1155.57 o 
  -1  24   1      124.43     -261.77    446.12 o 
   1  24   1    10574.19    10123.82    701.08 o 
   3  24   1      836.27      947.63    479.68 o 
   5  24   1    12064.71    11829.33    807.87 o 
   7  24   1     6605.19     8292.20    914.20 o 
   9  24   1     2212.95      949.61    506.07 o 
  11  24   1     5813.14     5013.14    606.41 o 
  13  24   1      809.19      285.47    479.44 o 
  15  24   1     9914.36     8244.58    832.29 o 
  17  24   1      561.07     1417.90    672.58 o 
  19  24   1     2743.88     2051.04   1084.52 o 
 -16  25   1     6763.60     5701.45   1022.01 o 
 -14  25   1    12687.68    10095.70    987.27 o 
 -12  25   1     8352.66     7713.56    890.27 o 
 -10  25   1     7067.17     5160.69    954.75 o 
  -8  25   1      379.28      697.70    620.85 o 
  -6  25   1    10761.00     8813.99    843.72 o 
  -4  25   1     9683.98     8856.01    762.98 o 
  -2  25   1    26394.34    25082.65   1282.76 o 
   0  25   1    20980.82    22052.24   1250.54 o 
   2  25   1    13480.39    12765.66    840.89 o 
   4  25   1    11342.36    11225.30    833.90 o 
   6  25   1      478.73      814.41    548.26 o 
   8  25   1    17513.49    18985.58   1079.74 o 
  10  25   1     6338.19     7002.13    743.08 o 
  12  25   1    11347.91    11781.93    842.76 o 
  14  25   1    10987.69    11704.58   1517.07 o 
  16  25   1     1977.48     2049.17    910.03 o 
 -15  26   1     4711.50     2655.87    835.94 o 
 -13  26   1     4113.93     2134.20    775.45 o 
 -11  26   1     3708.05     3304.45    783.35 o 
  -9  26   1     2634.08     3231.60    743.34 o 
  -7  26   1     5084.72     3710.57    718.00 o 
  -5  26   1      322.25      168.31    565.85 o 
  -3  26   1     4953.52     3783.21    656.56 o 
  -1  26   1     3869.93     3410.67    685.12 o 
   1  26   1    29892.04    29938.00   2228.81 o 
   3  26   1    15754.11    14505.65   1298.46 o 
   5  26   1     9948.21     9787.71    883.99 o 
   7  26   1    12980.68    13781.05   2091.02 o 
   9  26   1      172.32      246.01    610.44 o 
  11  26   1     6839.68     6694.69    811.96 o 
  13  26   1     3346.44     2499.43    626.58 o 
  15  26   1    12658.79    12560.55   1371.94 o 
 -14  27   1     1977.47      554.43    773.12 o 
 -12  27   1      939.29     -761.25    705.17 o 
 -10  27   1     1248.19      565.87    696.72 o 
  -8  27   1     1621.16      742.62    650.65 o 
  -6  27   1     1706.12     1509.99    624.60 o 
  -4  27   1      269.75     -610.13    584.39 o 
  -2  27   1      832.35      -94.98    587.80 o 
   0  27   1    10171.85    10126.15    907.61 o 
   2  27   1      106.55     -278.44    569.14 o 
   4  27   1     3312.58     1681.67   1213.39 o 
   6  27   1      101.81    -1151.40    575.70 o 
   8  27   1     5955.86     4503.75    970.93 o 
  10  27   1     1912.91      880.79    660.90 o 
  12  27   1     3776.97     3886.65    759.87 o 
  14  27   1     6737.39     4246.76   1850.70 o 
 -11  28   1      624.56    -1296.29    648.14 o 
  -9  28   1     1223.17     1771.96    701.36 o 
  -7  28   1     6423.07     4388.53    764.52 o 
  -5  28   1     6320.32     4923.94    802.48 o 
  -3  28   1    13626.85    13211.51    996.68 o 
  -1  28   1     4740.48     3680.26    752.64 o 
   1  28   1     3859.85     1972.59    666.57 o 
   3  28   1     2290.09       24.26    743.78 o 
   5  28   1     1655.20     1088.81    677.79 o 
   7  28   1    10143.04     8990.06   1731.55 o 
   9  28   1     6907.46     4892.32    800.12 o 
  11  28   1    11156.43     9487.50   1284.37 o 
  -8  29   1      268.86    -1353.68    676.84 o 
  -6  29   1      352.95      153.70    678.92 o 
  -4  29   1     4261.38     1945.31    711.85 o 
  -2  29   1     9294.54     7189.51    923.87 o 
   0  29   1    10542.17     9615.77   1229.63 o 
   2  29   1     5165.82     4041.60   1136.86 o 
   4  29   1     4705.49     4340.07    831.41 o 
   6  29   1      384.22     1238.75    706.28 o 
   8  29   1     3312.34     2632.63    829.32 o 
  -5  30   1     1410.53      248.71    694.22 o 
  -3  30   1       11.57     -578.35    801.52 o 
  -1  30   1      631.81     -134.17    851.77 o 
   1  30   1      992.86       40.54    719.38 o 
   3  30   1     3048.52      167.79    785.22 o 
   5  30   1     2038.82     -662.42   1138.03 o 
   0   0   2        3.26     -236.90    118.45 o 
   2   0   2   131394.61   133639.39   1696.23 o 
   4   0   2    48749.37    46513.32   1022.78 o 
   6   0   2    46683.70    45713.80    781.41 o 
   8   0   2    36530.48    37467.02    963.60 o 
  10   0   2   219429.63   206040.27   2589.14 o 
  12   0   2    89619.37    89459.80   1196.97 o 
  14   0   2   106590.16   105646.40   1327.66 o 
  16   0   2    14488.83    14045.61    747.66 o 
  18   0   2    24339.25    25765.58   1205.17 o 
  20   0   2     1940.60     3398.82    612.90 o 
  22   0   2    10315.88    10382.14    677.82 o 
  24   0   2     1078.94      610.93    527.07 o 
  26   0   2    23107.51    22762.78   1548.59 o 
  28   0   2     2509.32     1707.06    853.80 o 
  30   0   2    15249.91    13662.70   1427.41 o 
 -29   1   2      499.64     -630.80    686.21 o 
 -27   1   2     1016.62      638.50    551.36 o 
 -25   1   2      360.00      241.57    522.02 o 
 -23   1   2    10550.87    10557.39    757.96 o 
 -21   1   2     9975.21    11115.20    620.14 o 
 -19   1   2     5176.17     6101.41    509.17 o 
 -17   1   2     6730.52     5691.29    610.63 o 
 -15   1   2      987.35     1078.24    339.87 o 
 -13   1   2     4082.13     4461.10    422.89 o 
 -11   1   2    12964.94    17410.50    609.05 o 
  -9   1   2    26047.99    25835.61    579.49 o 
  -7   1   2    30034.91    28426.18    573.71 o 
  -5   1   2    16703.91    17091.29    582.44 o 
  -3   1   2   112682.73   116194.44   1671.57 o 
  -1   1   2    71849.63    74835.39    864.20 o 
   1   1   2    72355.93    76467.02    898.05 o 
   3   1   2   144673.94   139468.42   1647.36 o 
   5   1   2   178602.30   185638.23   2124.00 o 
   7   1   2   148309.38   140164.70   1586.87 o 
   9   1   2     2429.44     3693.55    346.09 o 
  11   1   2    49969.95    47686.71   1305.62 o 
  13   1   2     2289.03     3244.53    206.96 o 
  15   1   2    26045.79    27533.35    537.05 o 
  17   1   2     9366.38     9156.95    544.81 o 
  19   1   2    36046.70    36464.46    934.26 o 
  21   1   2     5670.69     8473.17    572.13 o 
  23   1   2     4856.15     6399.68    781.88 o 
  25   1   2      237.56     3887.57    690.21 o 
  27   1   2    10047.27     9597.68   1389.43 o 
  29   1   2     2639.82     2947.38    768.05 o 
 -30   2   2    24259.87    20355.01   2013.10 o 
 -28   2   2     2037.28     1079.92    604.47 o 
 -26   2   2     5054.80     3924.03    665.72 o 
 -24   2   2     4059.25     3337.96    591.64 o 
 -22   2   2    11062.65     9990.48    741.42 o 
 -20   2   2    11523.26    14100.82    666.12 o 
 -18   2   2    39558.39    40065.49   1562.98 o 
 -16   2   2      827.36     2901.89    402.73 o 
 -14   2   2    25128.66    26689.04   1192.54 o 
 -12   2   2    10514.21    10768.90    443.48 o 
 -10   2   2     4467.61     5152.04    306.07 o 
  -8   2   2     1260.84     2539.75    264.42 o 
  -6   2   2     1864.38     2402.68    206.51 o 
  -4   2   2    10498.58    10653.97    463.89 o 
  -2   2   2     8882.74     7595.29    864.77 o 
   0   2   2   131959.02   130298.04   2199.40 o 
   2   2   2     8186.26     7411.72    384.98 o 
   4   2   2   256970.23   245112.05   3075.15 o 
   6   2   2    77312.35    79863.13   1035.46 o 
   8   2   2    13951.00    13194.58    377.20 o 
  10   2   2   104249.28    97003.42   1217.99 o 
  12   2   2     2383.19     3226.86    221.36 o 
  14   2   2    33046.20    33142.53    569.38 o 
  16   2   2     1608.48     2355.20    272.47 o 
  18   2   2    10954.43    12524.86    708.70 o 
  20   2   2    10215.13    12394.57    642.99 o 
  22   2   2     1796.78     3559.70    537.62 o 
  24   2   2    17082.95    16075.36   1172.07 o 
  26   2   2     2055.00      755.76    570.49 o 
  28   2   2     1804.00      731.31    622.28 o 
  30   2   2     3569.52     1124.60    769.54 o 
 -29   3   2     3601.41     3182.75    686.16 o 
 -27   3   2     1218.21        3.55    536.44 o 
 -25   3   2     2137.79     3184.68    726.81 o 
 -23   3   2    19229.29    17598.96   1618.70 o 
 -21   3   2     3270.02     5635.30    699.93 o 
 -19   3   2    51309.16    53897.62   1085.41 o 
 -17   3   2    31797.72    33682.87   1125.36 o 
 -15   3   2    41094.73    40041.77   1000.86 o 
 -13   3   2    67787.73    66816.33   1162.16 o 
 -11   3   2    46966.48    51244.89   1098.48 o 
  -9   3   2    20599.93    19274.82    795.67 o 
  -7   3   2   127070.47   125099.68   1606.47 o 
  -5   3   2    58740.52    62980.90    873.18 o 
  -3   3   2   176040.14   173809.64   2952.16 o 
  -1   3   2   138227.19   133525.03   1882.35 o 
   1   3   2   114472.90   118265.85   1628.72 o 
   3   3   2   185733.06   182407.25   2633.53 o 
   5   3   2      946.94     1326.86    192.85 o 
   7   3   2    13088.51    13657.88    379.22 o 
   9   3   2    16789.84    15053.73    362.60 o 
  11   3   2    25404.47    26153.76    479.49 o 
  13   3   2     1329.38     1676.90    188.06 o 
  15   3   2     2917.34     5404.50    416.69 o 
  17   3   2    14049.68    16385.43    629.11 o 
  19   3   2     2179.38     4398.14    488.44 o 
  21   3   2    45099.73    45279.09   1057.31 o 
  23   3   2     3648.12     4024.92    618.83 o 
  25   3   2     9342.35     9224.21    826.46 o 
  27   3   2    16433.01    15905.10   1171.75 o 
  29   3   2        5.96    -1063.58    608.68 o 
 -30   4   2    11991.25     8755.95    863.07 o 
 -28   4   2     1880.87      922.62    637.39 o 
 -26   4   2     9625.19     9091.24    751.50 o 
 -24   4   2    14206.10    13705.48    855.15 o 
 -22   4   2     2275.21     1957.46    507.64 o 
 -20   4   2    11603.56    12627.12    638.42 o 
 -18   4   2    12823.37    11962.35    851.35 o 
 -16   4   2      150.29      273.19    270.40 o 
 -14   4   2    34349.26    33504.46   1351.92 o 
 -12   4   2    15590.67    16386.08    581.27 o 
 -10   4   2     6681.61     6811.48    346.93 o 
  -8   4   2    16105.98    15497.27    464.91 o 
  -6   4   2    18429.83    21160.83    545.43 o 
  -4   4   2     6106.12     8764.44    461.33 o 
  -2   4   2   253103.63   242050.64   3040.07 o 
   0   4   2    50345.14    49897.14   1357.02 o 
   2   4   2    11936.59    12115.24    438.97 o 
   4   4   2     5889.75     8326.15    348.74 o 
   6   4   2    19965.47    22069.88    747.40 o 
   8   4   2    24195.63    24793.40    473.63 o 
  10   4   2   172833.58   172283.63   2209.03 o 
  12   4   2    15322.25    13411.12    333.31 o 
  14   4   2   148159.16   142297.45   1655.28 o 
  16   4   2    90369.73    90555.25   1888.49 o 
  18   4   2    44501.55    42665.06   1588.05 o 
  20   4   2    27712.87    31680.26   1316.36 o 
  22   4   2      978.04     1515.45    483.27 o 
  24   4   2     1144.44     2156.95    625.43 o 
  26   4   2     7713.15     7605.43    772.42 o 
  28   4   2     3102.47     2277.02    702.31 o 
  30   4   2     4595.10     3272.69    927.99 o 
 -29   5   2       52.39     -162.95    566.20 o 
 -27   5   2    15618.99    16326.64   1159.65 o 
 -25   5   2      685.45     1072.31    540.94 o 
 -23   5   2    28191.99    26938.06   1280.08 o 
 -21   5   2    14625.86    17579.43   1239.77 o 
 -19   5   2    13936.29    14382.64    586.00 o 
 -17   5   2    13564.95    15029.28    632.68 o 
 -15   5   2      717.46      441.75    213.44 o 
 -13   5   2    19442.04    19280.13    602.12 o 
 -11   5   2    20004.09    22721.11   1035.52 o 
  -9   5   2    13046.04    14255.34    433.91 o 
  -7   5   2    23402.01    22108.16    504.29 o 
  -5   5   2    35432.96    32105.56   1027.63 o 
  -3   5   2     1090.88     1320.82    270.96 o 
  -1   5   2   181125.09   188670.33   2116.90 o 
   1   5   2    15858.55    14905.27    659.37 o 
   3   5   2    57339.79    60744.69    708.71 o 
   5   5   2    34929.28    32102.80    564.60 o 
   7   5   2    74755.37    73689.42   1257.83 o 
   9   5   2    59787.88    53819.76   1801.85 o 
  11   5   2     4268.74     6393.90    276.85 o 
  13   5   2    39655.32    40479.04    837.43 o 
  15   5   2     6747.03     9202.54    386.07 o 
  17   5   2     9937.48    10095.09    566.04 o 
  19   5   2     2962.78     2818.54    451.11 o 
  21   5   2     2622.44     2959.45    465.86 o 
  23   5   2      817.87     1572.12    554.07 o 
  25   5   2     1342.75     2171.63    630.62 o 
  27   5   2    14307.95    16062.97   1147.00 o 
  29   5   2      834.63      344.59    676.41 o 
 -28   6   2     9815.47     7425.08    874.80 o 
 -26   6   2     1608.85     4171.22    890.93 o 
 -24   6   2     7700.89     8017.83    983.35 o 
 -22   6   2    10332.49    11417.83    750.44 o 
 -20   6   2      796.03      597.04    359.27 o 
 -18   6   2    19471.13    20132.79    652.31 o 
 -16   6   2     5234.53     6850.80    478.55 o 
 -14   6   2     7998.93    14411.20    992.57 o 
 -12   6   2      340.25     1304.43    218.34 o 
 -10   6   2    44588.68    42914.03    955.76 o 
  -8   6   2      406.81     2678.91    236.44 o 
  -6   6   2    58739.16    59856.00   1030.09 o 
  -4   6   2    19846.64    21783.74    696.78 o 
  -2   6   2    70997.57    77516.70   1197.46 o 
   0   6   2    45465.65    44187.75    721.64 o 
   2   6   2     1487.78     1454.21    202.40 o 
   4   6   2    17594.37    20046.46    367.10 o 
   6   6   2    61764.80    63683.87    952.55 o 
   8   6   2    15273.72    16076.35    425.23 o 
  10   6   2   211181.88   201352.39   2354.00 o 
  12   6   2    23608.61    24364.09    812.20 o 
  14   6   2    27323.24    25529.91    602.65 o 
  16   6   2    24249.96    24737.49   1246.29 o 
  18   6   2      744.83     1005.54    392.40 o 
  20   6   2    23561.16    23826.33    814.74 o 
  22   6   2      402.91     1126.11    679.10 o 
  24   6   2     2045.54     1625.30    594.23 o 
  26   6   2       72.25     -550.42    546.19 o 
  28   6   2      492.67      316.63    652.15 o 
 -29   7   2     1231.73      847.42    717.82 o 
 -27   7   2     2207.01     1599.93    585.53 o 
 -25   7   2     5284.00     4590.83    769.69 o 
 -23   7   2     2333.69     2172.95    535.44 o 
 -21   7   2    13306.89    13529.84    711.47 o 
 -19   7   2     4689.91     5943.11    453.99 o 
 -17   7   2    69405.46    67124.45   1191.41 o 
 -15   7   2    33946.05    35258.83    814.56 o 
 -13   7   2   143467.88   139782.67   1795.66 o 
 -11   7   2    33972.66    36569.79    721.35 o 
  -9   7   2    15193.68    15488.02    453.90 o 
  -7   7   2    14379.61    16557.15    450.66 o 
  -5   7   2    73794.83    69429.20   1436.46 o 
  -3   7   2    12745.03    13412.86    399.83 o 
  -1   7   2   149574.58   143365.00   2540.96 o 
   1   7   2    31016.57    29887.40    550.71 o 
   3   7   2   127043.53   125191.12   1307.21 o 
   5   7   2    23538.17    22425.03    419.15 o 
   7   7   2    14630.88    15902.26    358.22 o 
   9   7   2    11646.05    14881.71    504.58 o 
  11   7   2    47440.04    46027.79    819.22 o 
  13   7   2     3079.17     3195.47    250.09 o 
  15   7   2    18358.15    18221.03    736.83 o 
  17   7   2     2638.27     4670.72    389.39 o 
  19   7   2      427.46      183.18    396.01 o 
  21   7   2    13568.41    18091.10    975.56 o 
  23   7   2    34761.48    37296.29   1223.84 o 
  25   7   2    10040.12     9845.77    842.09 o 
  27   7   2    34642.94    33825.45   2587.36 o 
  29   7   2     3255.64     2413.78    728.51 o 
 -28   8   2     1991.37      950.34    684.49 o 
 -26   8   2     1395.20      278.10    520.61 o 
 -24   8   2    14171.36    13415.71    844.54 o 
 -22   8   2     2317.26     2949.52    577.96 o 
 -20   8   2    20553.10    20664.82    730.53 o 
 -18   8   2     1247.38     2811.45    382.00 o 
 -16   8   2    11765.32    14902.51    697.40 o 
 -14   8   2    27929.49    27962.13    723.62 o 
 -12   8   2     1632.89     2614.82    276.35 o 
 -10   8   2    14401.92    13913.38    558.93 o 
  -8   8   2     3957.99     4563.40    280.27 o 
  -6   8   2    13748.23    15211.35    359.63 o 
  -4   8   2    24418.18    25896.80    528.98 o 
  -2   8   2    12847.18    12734.97    410.45 o 
   0   8   2    36003.75    35392.16    765.37 o 
   2   8   2     1330.02     2923.18    179.01 o 
   4   8   2    14889.64    13933.36    382.75 o 
   6   8   2      631.72     3160.15    188.28 o 
   8   8   2     4097.39     4594.86    237.33 o 
  10   8   2     9660.52    10215.81    335.44 o 
  12   8   2    26962.88    25600.92    560.15 o 
  14   8   2    35223.92    35125.69    985.51 o 
  16   8   2    79401.87    79829.07   1286.73 o 
  18   8   2     5957.49     6375.18    449.75 o 
  20   8   2    80187.57    78251.77   2799.51 o 
  22   8   2     2983.43     4739.01   1118.65 o 
  24   8   2     6178.19     5034.90   1158.92 o 
  26   8   2     1500.03      971.83    678.56 o 
  28   8   2     3894.62     1543.97    734.75 o 
 -29   9   2     3324.45     1691.22    778.97 o 
 -27   9   2     7310.89     5291.21    798.30 o 
 -25   9   2     5336.52     4401.39    644.44 o 
 -23   9   2    20295.65    19485.29    932.10 o 
 -21   9   2    79147.43    78787.54   1523.06 o 
 -19   9   2    30016.36    31856.67   1188.85 o 
 -17   9   2    80528.45    80531.38   1568.44 o 
 -15   9   2      660.23     1307.57    328.45 o 
 -13   9   2    12306.44    14547.49    942.92 o 
 -11   9   2     2780.04     4340.46    327.97 o 
  -9   9   2     4597.81     5251.64    415.21 o 
  -7   9   2    11414.66    13312.61    804.58 o 
  -5   9   2    58667.45    54591.70   1164.87 o 
  -3   9   2    16499.26    14325.36    417.95 o 
  -1   9   2     2383.19     4484.41    338.11 o 
   1   9   2    26581.23    29769.09   1181.63 o 
   3   9   2    21396.04    19886.73    403.56 o 
   5   9   2    13702.27    14683.45    343.64 o 
   7   9   2    16114.96    16289.27    450.84 o 
   9   9   2     4402.10     4425.33    263.00 o 
  11   9   2    17009.41    17336.24    459.35 o 
  13   9   2    26562.58    27302.35    696.19 o 
  15   9   2     7136.84     7586.65    677.84 o 
  17   9   2     5038.67     6805.10    427.92 o 
  19   9   2    10384.06    12186.73   1069.15 o 
  21   9   2     1436.57     1584.73    509.71 o 
  23   9   2    15651.38    16541.69   1718.88 o 
  25   9   2      380.43    -1150.11    575.05 o 
  27   9   2     6783.51     5229.50   1006.23 o 
  29   9   2     1561.06     -230.33   1092.35 o 
 -28  10   2    14745.74    12614.26   1747.44 o 
 -26  10   2      862.53      121.77    606.42 o 
 -24  10   2    17697.38    18480.11   2079.56 o 
 -22  10   2     2363.29     2441.41    506.94 o 
 -20  10   2      310.01     2414.30    445.43 o 
 -18  10   2     3794.01     3361.59    396.63 o 
 -16  10   2    16639.78    16980.68    601.91 o 
 -14  10   2      849.35     2036.25    449.80 o 
 -12  10   2     6154.59     5630.46    415.24 o 
 -10  10   2    46017.55    46422.75    868.09 o 
  -8  10   2    10461.98    10564.96    354.56 o 
  -6  10   2   212363.70   199863.89   2675.92 o 
  -4  10   2   168495.36   164113.09   2133.21 o 
  -2  10   2   104751.20    98925.65   1891.22 o 
   0  10   2   218519.25   199401.25   3084.96 o 
   2  10   2     4581.37     5765.80    239.01 o 
   4  10   2     7071.08     7529.40    371.85 o 
   6  10   2    45866.52    42825.51   1128.34 o 
   8  10   2    15595.04    15121.95    402.16 o 
  10  10   2    45853.83    45058.79   1023.10 o 
  12  10   2    81537.05    79790.29   1840.94 o 
  14  10   2    12607.31    14710.09   1348.64 o 
  16  10   2    37448.96    38267.08   1108.75 o 
  18  10   2     2750.75     4583.08    444.44 o 
  20  10   2     6593.31     6650.55    620.47 o 
  22  10   2     2289.24     3204.58    637.20 o 
  24  10   2     3291.51     2951.04    977.00 o 
  26  10   2      341.48      904.78    679.84 o 
  28  10   2      644.47     1078.06    724.41 o 
 -27  11   2      859.62     1962.96    881.77 o 
 -25  11   2     1439.94      765.33    790.41 o 
 -23  11   2      926.24     1026.35    495.09 o 
 -21  11   2    21617.84    21654.16    987.49 o 
 -19  11   2     3616.57     3150.29    803.78 o 
 -17  11   2    49758.64    51948.40   1001.73 o 
 -15  11   2     5180.61     7632.71    674.81 o 
 -13  11   2    31366.10    31543.71    767.83 o 
 -11  11   2    67612.54    69992.03   1033.06 o 
  -9  11   2    16135.73    16292.34    447.58 o 
  -7  11   2    44356.18    42545.80    697.35 o 
  -5  11   2     3834.35     6155.21    295.73 o 
  -3  11   2    26429.70    27162.09    629.80 o 
  -1  11   2    50209.65    50637.38   1575.14 o 
   1  11   2    13705.74    17070.94    752.40 o 
   3  11   2    46011.45    48726.18    881.82 o 
   5  11   2    18961.94    22567.14    641.69 o 
   7  11   2    33955.07    36974.61    662.58 o 
   9  11   2     2718.60     4459.82    278.73 o 
  11  11   2    67412.63    69047.09   1037.29 o 
  13  11   2    36179.11    34593.60    842.02 o 
  15  11   2    18745.63    18854.22    579.41 o 
  17  11   2    11739.84    11954.89    919.03 o 
  19  11   2     5970.09     5381.58    453.47 o 
  21  11   2       98.03     2300.11    602.03 o 
  23  11   2    27527.86    29964.18   1326.09 o 
  25  11   2     6758.70     6292.97    843.28 o 
  27  11   2    22776.88    22433.27   2865.94 o 
 -28  12   2     2509.73     1323.94   1172.91 o 
 -26  12   2     6877.29     6221.15   1250.85 o 
 -24  12   2      595.38      571.33    781.84 o 
 -22  12   2      847.91     1081.36    512.33 o 
 -20  12   2     1860.03     1042.74    370.78 o 
 -18  12   2     1080.59     1483.76    408.92 o 
 -16  12   2     2389.48     2001.46    372.48 o 
 -14  12   2    62769.30    62054.32   1127.71 o 
 -12  12   2     3584.88     3674.37    323.49 o 
 -10  12   2    83143.91    80462.82   2721.05 o 
  -8  12   2    27690.16    25994.93    592.66 o 
  -6  12   2    24576.52    25783.02    651.94 o 
  -4  12   2    16189.73    14578.16    458.90 o 
  -2  12   2     2322.96     3105.45    262.56 o 
   0  12   2    91587.25    91206.42   1361.79 o 
   2  12   2     9967.38    10800.28    335.31 o 
   4  12   2    15223.01    14864.07    391.74 o 
   6  12   2      293.14     1535.89    227.00 o 
   8  12   2     1727.93     3205.57    292.47 o 
  10  12   2     6045.24     5197.05    413.45 o 
  12  12   2     3506.83     3819.04    342.44 o 
  14  12   2     6728.41     5797.34    399.98 o 
  16  12   2    21358.83    21586.11    634.74 o 
  18  12   2     3521.01     3439.80    450.55 o 
  20  12   2    13302.46    13068.14    711.07 o 
  22  12   2     2559.94     2324.46    965.25 o 
  24  12   2       29.88    -1060.05    599.08 o 
  26  12   2     4074.82     4406.62   1046.32 o 
  28  12   2     1092.91      830.57    764.93 o 
 -27  13   2      106.89      -46.95   1006.84 o 
 -25  13   2    11425.83     8824.96   1353.35 o 
 -23  13   2     2990.17     2460.32   1078.63 o 
 -21  13   2    54726.13    56709.65   1564.97 o 
 -19  13   2    25028.03    23960.98    942.76 o 
 -17  13   2    61728.39    66457.95   2574.63 o 
 -15  13   2    10631.42    11776.28    580.48 o 
 -13  13   2     2950.08     7561.50   1059.51 o 
 -11  13   2    36075.69    35652.89    718.41 o 
  -9  13   2    29010.73    29064.54    619.58 o 
  -7  13   2     3289.54     3544.36    245.98 o 
  -5  13   2    39296.37    42035.38   1635.92 o 
  -3  13   2     1506.13     1388.18    238.74 o 
  -1  13   2     2434.68     3132.42    301.26 o 
   1  13   2     3997.68     5177.16    313.74 o 
   3  13   2    68708.41    69774.37    947.43 o 
   5  13   2    19526.37    19325.35    449.66 o 
   7  13   2   143152.97   139141.44   1682.57 o 
   9  13   2    11615.52    13862.18    672.79 o 
  11  13   2    30622.57    30512.78    741.46 o 
  13  13   2     3198.82     6041.59    593.24 o 
  15  13   2     1040.08      813.17    304.55 o 
  17  13   2     1387.18     1271.20    320.21 o 
  19  13   2    29015.13    30735.39   1514.57 o 
  21  13   2      597.86     -350.11    532.14 o 
  23  13   2    16322.68    18289.12   1833.69 o 
  25  13   2     3200.51     3665.81   1280.16 o 
  27  13   2     2381.85      537.75    749.45 o 
 -26  14   2      918.04     1164.21   1162.67 o 
 -24  14   2      635.45       66.79   1209.67 o 
 -22  14   2      419.12      103.96    703.66 o 
 -20  14   2     1784.91     3782.02    702.93 o 
 -18  14   2     1049.93     2983.03    563.84 o 
 -16  14   2    25829.57    29116.13    850.08 o 
 -14  14   2     1783.85     1882.44    400.52 o 
 -12  14   2     7145.83     6282.45    409.93 o 
 -10  14   2    12609.70    16136.25   1163.76 o 
  -8  14   2    36476.38    35587.16    651.63 o 
  -6  14   2    27815.61    27762.65    587.19 o 
  -4  14   2   150692.31   143393.58   1779.26 o 
  -2  14   2    34029.86    33780.02    747.14 o 
   0  14   2   107710.34   109590.28   1443.74 o 
   2  14   2    25742.90    27171.65    818.96 o 
   4  14   2    34599.01    33702.82    589.95 o 
   6  14   2     7685.83    13417.92    777.68 o 
   8  14   2    29024.87    28395.01    730.73 o 
  10  14   2      883.52     1677.58    324.52 o 
  12  14   2    61676.72    61380.40   1061.00 o 
  14  14   2     1786.63     2067.51    352.86 o 
  16  14   2     8635.81     9052.42    627.16 o 
  18  14   2      815.20     5466.70    450.83 o 
  20  14   2     5154.37     5667.47    620.36 o 
  22  14   2     6169.75     7719.39    841.80 o 
  24  14   2    16396.51    16217.59   1083.72 o 
  26  14   2       81.04    -1551.29    775.65 o 
 -25  15   2    10162.31    10755.09   4305.01 o 
 -23  15   2     1199.61     2506.98   1053.20 o 
 -21  15   2    12029.86    12229.79   3335.98 o 
 -19  15   2      954.06      411.18    582.29 o 
 -17  15   2     2622.56     4180.77    609.18 o 
 -15  15   2     1094.45      560.45    400.33 o 
 -13  15   2     1292.24     2032.19    434.33 o 
 -11  15   2    17781.58    18156.96    660.00 o 
  -9  15   2     7203.06     7669.34    433.07 o 
  -7  15   2    18206.60    18149.23    717.95 o 
  -5  15   2     6419.63     8679.60    386.49 o 
  -3  15   2     2823.74     5432.91    636.59 o 
  -1  15   2    25145.59    25404.79    531.25 o 
   1  15   2     1057.41     1217.84    223.07 o 
   3  15   2    41507.29    41852.20    739.91 o 
   5  15   2      553.34      681.18    221.77 o 
   7  15   2    33970.76    33610.98    751.73 o 
   9  15   2      441.19     1012.69    235.14 o 
  11  15   2     5549.11     8530.09    472.56 o 
  13  15   2    12354.13    13205.09    558.94 o 
  15  15   2     1335.91     1236.48    326.04 o 
  17  15   2    21470.93    22129.94    926.53 o 
  19  15   2      360.23      638.14    507.36 o 
  21  15   2    12332.13    12848.33   1893.53 o 
  23  15   2      672.76     1232.67    896.20 o 
  25  15   2     4867.21     4300.24   1193.86 o 
 -24  16   2    12625.02    12485.88   1517.57 o 
 -22  16   2     1652.54      333.02    757.95 o 
 -20  16   2    21827.17    21864.29   1212.76 o 
 -18  16   2     2258.87     1663.89    616.09 o 
 -16  16   2     3276.77     3429.49    572.11 o 
 -14  16   2     8284.85     9441.17    770.41 o 
 -12  16   2    21976.12    22633.93    830.05 o 
 -10  16   2    37675.45    41630.79   1199.08 o 
  -8  16   2    77630.98    68873.98   5504.88 o 
  -6  16   2    23525.20    26324.05   1373.85 o 
  -4  16   2    90165.16    88069.63   2020.65 o 
  -2  16   2     1527.18     1344.30    365.38 o 
   0  16   2    14082.28    14688.78    568.63 o 
   2  16   2      908.86     3023.93    275.26 o 
   4  16   2      224.82      520.50    207.34 o 
   6  16   2     4715.25     6109.77    427.75 o 
   8  16   2    12181.14    13493.08    897.29 o 
  10  16   2    16689.46    16054.27    592.62 o 
  12  16   2     2454.77     2039.13    370.05 o 
  14  16   2    26521.55    29003.37    779.46 o 
  16  16   2     2879.17     2116.49    406.48 o 
  18  16   2     2519.79     2580.25    421.11 o 
  20  16   2    15170.86    15480.62   2463.92 o 
  22  16   2      598.43    -1391.98    695.99 o 
  24  16   2     4658.27     3163.89   1072.34 o 
 -25  17   2     1038.70        7.36   1099.41 o 
 -23  17   2      451.93     -135.01    883.46 o 
 -21  17   2     6700.71     8730.37   1064.51 o 
 -19  17   2     6512.81     8012.79    885.46 o 
 -17  17   2     3252.81     2711.67    703.81 o 
 -15  17   2    21271.10    22042.53   1389.69 o 
 -13  17   2     1416.52     1760.67    439.86 o 
 -11  17   2    11326.45    13576.20    811.66 o 
  -9  17   2     5278.74     7129.63    462.52 o 
  -7  17   2     2735.01     4782.62    385.25 o 
  -5  17   2    10300.59    10248.23    627.85 o 
  -3  17   2    14908.64    18375.10    644.46 o 
  -1  17   2     9172.40     9207.46    472.98 o 
   1  17   2     6519.25     6841.16    388.35 o 
   3  17   2    31342.04    33935.87    779.96 o 
   5  17   2    13809.13    14691.20    514.65 o 
   7  17   2    70264.94    66394.65   1449.17 o 
   9  17   2    82228.93    79785.38   1426.86 o 
  11  17   2    51281.03    53543.86   1073.02 o 
  13  17   2    63386.79    66751.15   1505.38 o 
  15  17   2     2679.14     3595.68    533.43 o 
  17  17   2     3942.21     4080.59    631.60 o 
  19  17   2     8399.95     9790.38    824.55 o 
  21  17   2      790.87      823.61    738.58 o 
  23  17   2     2477.13     2515.20    850.93 o 
  25  17   2     8664.56     9061.44   1983.25 o 
 -24  18   2     8091.28     3714.04   1457.27 o 
 -22  18   2      531.28      -49.46    807.94 o 
 -20  18   2     6917.36     5806.50    845.17 o 
 -18  18   2     4519.19     5075.42    911.60 o 
 -16  18   2     2951.51     3205.28    671.41 o 
 -14  18   2      828.19     5390.95    528.45 o 
 -12  18   2     3669.87     4801.14    712.19 o 
 -10  18   2     2653.08     4125.36    401.82 o 
  -8  18   2     5775.53     6433.50    453.67 o 
  -6  18   2      749.80      887.74    310.03 o 
  -4  18   2    43620.63    43518.77   1034.96 o 
  -2  18   2    10356.39    11515.75    529.54 o 
   0  18   2    24185.31    25413.21    952.75 o 
   2  18   2    39673.48    39960.31   1073.38 o 
   4  18   2    12961.69    13361.24    496.37 o 
   6  18   2    19013.80    19705.32    831.92 o 
   8  18   2     1199.47     2330.74    381.21 o 
  10  18   2     3993.70     4266.73    495.55 o 
  12  18   2      978.46     1858.61    389.05 o 
  14  18   2      962.57     1985.92    411.23 o 
  16  18   2     2212.10     1617.99    441.69 o 
  18  18   2     4666.79     7038.06   1240.88 o 
  20  18   2    14802.14    14851.63   1168.96 o 
  22  18   2     1022.53      418.06    785.38 o 
  24  18   2    11786.74    12692.42   1223.65 o 
 -23  19   2     5546.22     2913.14    823.58 o 
 -21  19   2     2034.65     3213.00   1274.76 o 
 -19  19   2     2002.29     2230.76    652.02 o 
 -17  19   2     8688.55    10005.65    817.17 o 
 -15  19   2      361.02       94.41    434.11 o 
 -13  19   2    29522.45    33245.96   1402.97 o 
 -11  19   2     6318.98     6799.90    538.96 o 
  -9  19   2    10114.69    13909.38   1251.91 o 
  -7  19   2      447.71      565.93    317.91 o 
  -5  19   2     2789.88     2798.82    375.14 o 
  -3  19   2     2168.49     3775.17    369.09 o 
  -1  19   2    34952.86    35033.75   1147.78 o 
   1  19   2     4917.00     5361.12    430.49 o 
   3  19   2    51320.94    54273.16   1696.39 o 
   5  19   2    13906.83    13470.18    580.11 o 
   7  19   2     4687.09     6004.83    476.16 o 
   9  19   2    30895.24    31263.97   1018.13 o 
  11  19   2     3754.84     3674.72    443.69 o 
  13  19   2    25335.14    26364.87    822.98 o 
  15  19   2      939.61     1117.36    427.66 o 
  17  19   2     6625.37     7044.47    614.01 o 
  19  19   2     2267.79     3494.16   1341.48 o 
  21  19   2     2040.23     1061.71    871.99 o 
  23  19   2     2591.47     2343.64    891.73 o 
 -22  20   2     5092.85     4787.47    858.35 o 
 -20  20   2    34724.29    33485.04   1458.13 o 
 -18  20   2    15486.17    16715.80   1001.77 o 
 -16  20   2    15767.77    16425.57   1945.46 o 
 -14  20   2     5170.12     5961.29    595.74 o 
 -12  20   2    13522.28    14470.04    879.57 o 
 -10  20   2     6725.94     7095.85    589.22 o 
  -8  20   2    81121.09    82629.57   2475.08 o 
  -6  20   2    23621.39    24608.26    814.76 o 
  -4  20   2    29053.65    35345.08   2434.93 o 
  -2  20   2    10768.17    12013.94    508.46 o 
   0  20   2     2058.22     2972.50    355.66 o 
   2  20   2    12017.85    14938.28    840.45 o 
   4  20   2    10735.41    11449.62    487.07 o 
   6  20   2      675.38      120.82    345.72 o 
   8  20   2    20306.20    19371.05    775.07 o 
  10  20   2      262.87     2906.00    498.01 o 
  12  20   2     2173.30     2402.20    434.88 o 
  14  20   2     2106.41     4751.73    542.71 o 
  16  20   2    21443.44    22461.50    906.79 o 
  18  20   2     6725.15     7434.60    703.95 o 
  20  20   2    33780.60    36682.67   1769.65 o 
  22  20   2     6361.46     5041.17   1346.62 o 
 -21  21   2     1863.83     1496.50    731.25 o 
 -19  21   2     1737.92     1728.12    668.60 o 
 -17  21   2      802.35      278.60    630.28 o 
 -15  21   2    12473.70    14090.71   1294.90 o 
 -13  21   2      550.04      255.61    517.06 o 
 -11  21   2       74.80     1067.02    456.40 o 
  -9  21   2     1504.24      719.71    418.52 o 
  -7  21   2    14042.86    17594.26    786.37 o 
  -5  21   2     2454.89     2232.35    345.00 o 
  -3  21   2    45343.19    45430.72    891.93 o 
  -1  21   2     5551.10     7215.66    435.71 o 
   1  21   2    10456.81    10710.42    548.69 o 
   3  21   2     3285.06     5352.13    531.12 o 
   5  21   2    14115.19    14391.73    645.79 o 
   7  21   2    12969.29    12850.07    664.58 o 
   9  21   2    79469.44    78815.79   1778.14 o 
  11  21   2    21720.76    22285.97   1174.96 o 
  13  21   2    54069.02    56253.82   1512.79 o 
  15  21   2    11880.09    16396.67   2211.99 o 
  17  21   2     6524.16     8198.36    976.78 o 
  19  21   2     2120.94     6275.60   1342.16 o 
  21  21   2     1789.26     1165.21   1209.10 o 
 -20  22   2     6394.32     6607.62   1246.00 o 
 -18  22   2     1115.94      306.45    621.31 o 
 -16  22   2      481.90    -1061.36    539.58 o 
 -14  22   2     6263.43    10095.19    844.72 o 
 -12  22   2     2618.98     2828.98   1009.47 o 
 -10  22   2     2275.99     2799.36    595.57 o 
  -8  22   2     3078.24     3974.02    901.15 o 
  -6  22   2      256.06      860.02    426.91 o 
  -4  22   2      839.12     1238.34    429.96 o 
  -2  22   2     1887.66     3453.08    448.08 o 
   0  22   2     9987.66    10068.78    519.38 o 
   2  22   2    12255.32    13620.62    555.07 o 
   4  22   2     2115.54     2168.01    421.32 o 
   6  22   2    11311.53    12389.37    736.94 o 
   8  22   2     2505.40     3804.84    667.59 o 
  10  22   2     2394.09     1978.68    540.89 o 
  12  22   2     1109.25     1777.16    488.31 o 
  14  22   2      371.65      213.51    461.55 o 
  16  22   2     1924.98      956.84    486.18 o 
  18  22   2      495.36     -156.71    705.19 o 
  20  22   2     4925.94     5242.69    975.48 o 
 -19  23   2     2539.31     1077.50    800.79 o 
 -17  23   2     2542.81     1915.72    773.62 o 
 -15  23   2      611.66     1412.87    720.25 o 
 -13  23   2    16116.77    13410.46   1534.16 o 
 -11  23   2    27020.29    27899.42   1370.64 o 
  -9  23   2    15585.36    14653.83    970.49 o 
  -7  23   2    34662.28    34783.40   1778.68 o 
  -5  23   2      843.87     1458.70    575.36 o 
  -3  23   2     3872.40     3396.25    551.95 o 
  -1  23   2     4979.89     6223.41    553.79 o 
   1  23   2    10891.25    11094.33    628.11 o 
   3  23   2    19414.26    16234.16   1151.37 o 
   5  23   2    27701.72    29948.80   1574.62 o 
   7  23   2     2128.61     2273.45    553.93 o 
   9  23   2    19716.94    18735.61    927.38 o 
  11  23   2      896.86     1174.95    482.11 o 
  13  23   2     2743.67     1980.99    556.06 o 
  15  23   2     1180.10     1650.42    546.60 o 
  17  23   2      500.75      586.23    696.45 o 
  19  23   2     5537.62     4902.39   1025.83 o 
 -18  24   2    12236.22    10792.71   1056.32 o 
 -16  24   2     4901.81     2391.67    799.94 o 
 -14  24   2    16623.25    17476.11   1133.49 o 
 -12  24   2       26.81    -1000.73    599.48 o 
 -10  24   2     3293.76     2056.05    691.22 o 
  -8  24   2     6332.63     4189.66    811.05 o 
  -6  24   2     2237.88     2300.43    662.84 o 
  -4  24   2      831.25      859.79    639.42 o 
  -2  24   2    16623.57    15735.57    887.35 o 
   0  24   2      926.77      830.87    476.75 o 
   2  24   2     4415.16     4342.10    574.49 o 
   4  24   2    13382.54    12859.17    791.38 o 
   6  24   2     7601.87     7353.05    891.56 o 
   8  24   2    14493.84    12637.62    815.54 o 
  10  24   2    17449.33    20253.80   1665.77 o 
  12  24   2      532.05     -146.95    465.17 o 
  14  24   2      523.14     1037.38    648.49 o 
  16  24   2    12849.05    15065.70    928.63 o 
  18  24   2     7690.56     7587.39   1304.18 o 
 -17  25   2     8520.99     5620.10   1351.98 o 
 -15  25   2     4578.42     2365.97    795.21 o 
 -13  25   2     3014.58     2615.89    734.12 o 
 -11  25   2     6506.70     4390.37    789.20 o 
  -9  25   2      372.26    -1153.16    576.58 o 
  -7  25   2    10005.84     9526.03    878.12 o 
  -5  25   2     1355.30      678.68    597.76 o 
  -3  25   2     8994.08     7461.35    735.21 o 
  -1  25   2      203.63     2038.77    591.89 o 
   1  25   2      243.84       16.31    524.00 o 
   3  25   2     1953.95     3863.62    789.20 o 
   5  25   2      597.31      177.44    517.96 o 
   7  25   2     5328.98     5070.36    756.41 o 
   9  25   2     5265.61     5592.67    678.59 o 
  11  25   2     1473.78      694.43    604.47 o 
  13  25   2    11330.44     9601.06    977.36 o 
  15  25   2     9555.57    10293.88   1423.96 o 
  17  25   2      900.69      -98.53    660.01 o 
 -14  26   2       92.36    -1029.06    684.06 o 
 -12  26   2     3862.10     2390.26    779.53 o 
 -10  26   2      313.74      123.04    649.19 o 
  -8  26   2     1386.67     1286.28    933.46 o 
  -6  26   2       91.88     -667.61    556.02 o 
  -4  26   2     7753.23     6208.23    778.75 o 
  -2  26   2     2306.87     1946.35    592.36 o 
   0  26   2    23581.49    21766.82   1126.78 o 
   2  26   2     5142.69     4579.18    960.97 o 
   4  26   2     9353.28     7803.29    841.35 o 
   6  26   2     1739.06     3631.44    759.03 o 
   8  26   2     1290.77      461.01    572.43 o 
  10  26   2      841.56     1181.33    677.99 o 
  12  26   2     7005.43     6528.30    670.11 o 
  14  26   2      928.77     -562.37    519.09 o 
 -13  27   2     2134.69     1040.28    773.88 o 
 -11  27   2    21694.98    18714.71   1192.62 o 
  -9  27   2     6915.65     5028.21    806.36 o 
  -7  27   2    35237.71    33878.49   1864.53 o 
  -5  27   2    14469.56    15855.99    972.70 o 
  -3  27   2    16010.96    14374.25   1299.79 o 
  -1  27   2     9885.58    11486.53   1234.34 o 
   1  27   2     1128.34      170.49    631.05 o 
   3  27   2     1157.99      273.56    852.51 o 
   5  27   2    15192.44    13177.00   1195.74 o 
   7  27   2     2225.07     3032.58    815.54 o 
   9  27   2     7283.62     7565.95   1455.62 o 
  11  27   2      985.68     1543.82    646.83 o 
  13  27   2       74.27     -199.73    542.58 o 
 -12  28   2     1008.67      237.82    767.46 o 
 -10  28   2      684.06      352.21    712.42 o 
  -8  28   2     3902.16     1982.99    728.72 o 
  -6  28   2      420.94      556.58    646.61 o 
  -4  28   2     3253.58     1280.92    627.08 o 
  -2  28   2     1654.53     1148.01    771.86 o 
   0  28   2     2500.74     1145.62    724.55 o 
   2  28   2     2007.51     1217.95    808.89 o 
   4  28   2     1972.64     1420.05    715.78 o 
   6  28   2    10532.95     7320.54    893.43 o 
   8  28   2     2379.86     1254.32    685.85 o 
  10  28   2    14589.48    14818.56   1579.94 o 
  12  28   2     2274.26     1588.29    700.88 o 
  -9  29   2     1605.96       20.14    699.33 o 
  -7  29   2     3271.62     1510.80    720.27 o 
  -5  29   2      802.65      887.66    671.50 o 
  -3  29   2        5.88     -587.43    624.79 o 
  -1  29   2     2397.17     2650.70    816.56 o 
   1  29   2      571.66       87.00    686.85 o 
   3  29   2     3846.22     1667.65   1059.86 o 
   5  29   2       71.38      178.01    682.46 o 
   7  29   2     1289.68      564.76    709.76 o 
   9  29   2     3229.78     2100.20    642.58 o 
  -4  30   2     4533.48     2601.23    771.78 o 
  -2  30   2     3591.75     2274.91    808.92 o 
   0  30   2    15729.00    12752.05   1131.73 o 
   2  30   2    23891.64    21900.34   2784.42 o 
   4  30   2    11859.38     8932.90   1223.54 o 
   1   0   3    33876.82    36608.95    475.46 o 
   3   0   3   103759.22   107062.58   1491.82 o 
   5   0   3    60490.10    46951.36   7263.25 o 
   7   0   3     6689.16     6317.92    446.72 o 
   9   0   3    12945.29    16374.88    458.19 o 
  11   0   3    52156.19    53775.16    970.65 o 
  13   0   3    14661.54    15452.95    633.78 o 
  15   0   3    40162.67    41868.34    877.56 o 
  17   0   3     5857.10     6174.69    517.38 o 
  19   0   3    16797.17    17568.49    719.38 o 
  21   0   3    11695.02    12824.12    718.14 o 
  23   0   3     3402.83     3803.45    619.31 o 
  25   0   3    22444.00    22456.58   1473.12 o 
  27   0   3     5210.08     5324.89    730.06 o 
  29   0   3    18669.10    14689.10   1010.36 o 
 -30   1   3     1131.92      579.86    661.33 o 
 -28   1   3     3586.41     3797.41   1152.40 o 
 -26   1   3    19111.15    18088.56   1001.20 o 
 -24   1   3     7735.57     6974.07    957.51 o 
 -22   1   3    34836.91    35623.38   1067.40 o 
 -20   1   3     5830.10     6643.34    571.38 o 
 -18   1   3    21655.39    21655.39    809.75 o 
 -16   1   3    17011.81    19408.27    636.28 o 
 -14   1   3    35870.48    36630.50    841.22 o 
 -12   1   3    73217.94    72422.05   1103.28 o 
 -10   1   3    87954.57    87945.77   1225.25 o 
  -8   1   3   222172.38   218670.59   4447.27 o 
  -6   1   3    88276.71    93089.51   2090.58 o 
  -4   1   3    78282.92    76051.37   1287.05 o 
  -2   1   3    74433.27    81947.77    856.62 o 
   0   1   3    32640.85    35448.72    490.12 o 
   2   1   3    97809.11    95106.59   1047.32 o 
   4   1   3    19501.12    21895.60    458.05 o 
   6   1   3    95580.25    93643.02   1674.60 o 
   8   1   3    86724.35    84973.67   2878.89 o 
  10   1   3     3307.34     6093.64    320.49 o 
  12   1   3    26376.40    27568.69    708.99 o 
  14   1   3    20534.76    19313.61    657.95 o 
  16   1   3     8587.29     8866.02    452.92 o 
  18   1   3    27762.37    30114.20    934.73 o 
  20   1   3     2245.44     2904.66    478.85 o 
  22   1   3    23719.15    24026.91   1025.38 o 
  24   1   3     3093.31     2629.81    665.51 o 
  26   1   3     4106.48     2936.43    631.80 o 
  28   1   3     8425.97     6674.99    801.63 o 
  30   1   3      488.28     -277.86    804.76 o 
 -29   2   3    10174.83     9140.20   1238.53 o 
 -27   2   3      446.62     -785.36    526.30 o 
 -25   2   3    18715.19    18392.68    980.00 o 
 -23   2   3    17025.75    15123.85    871.83 o 
 -21   2   3     6515.44     7883.24    686.88 o 
 -19   2   3    18938.79    21461.67    831.57 o 
 -17   2   3     2808.74     2569.25    372.48 o 
 -15   2   3    44316.20    44063.48   1000.39 o 
 -13   2   3      596.90     2614.75    329.04 o 
 -11   2   3    35235.93    36532.09    648.65 o 
  -9   2   3    80148.12    74846.17    957.48 o 
  -7   2   3    32721.34    32367.04    871.61 o 
  -5   2   3    74001.99    71509.45    951.06 o 
  -3   2   3    80060.13    68168.09   6140.48 o 
  -1   2   3   102333.20    99945.29   1052.77 o 
   1   2   3    72094.52    79194.76    841.64 o 
   3   2   3    30067.11    30618.37    533.46 o 
   5   2   3    61616.52    63749.90   1346.51 o 
   7   2   3   163991.61   155593.33   1947.60 o 
   9   2   3   173773.13   172171.42   2095.96 o 
  11   2   3   132696.41   132930.34   2052.71 o 
  13   2   3    21217.70    24311.48    922.70 o 
  15   2   3    18939.81    21197.20    721.36 o 
  17   2   3    22693.73    22333.84    794.76 o 
  19   2   3    31259.42    33324.61   1029.29 o 
  21   2   3    45986.29    48566.84   1185.61 o 
  23   2   3    21150.74    19884.38   1436.55 o 
  25   2   3    32053.49    33294.74   2046.56 o 
  27   2   3      922.01     1163.32    567.48 o 
  29   2   3     9359.18     7175.41    980.38 o 
 -30   3   3     1221.76      -93.75    698.99 o 
 -28   3   3     2325.42     1486.20    619.87 o 
 -26   3   3     9584.70     9114.34    876.07 o 
 -24   3   3      424.10      -56.93    519.37 o 
 -22   3   3    26265.92    26240.28   1067.04 o 
 -20   3   3      834.79     1056.99    432.61 o 
 -18   3   3    11038.67    12728.19    670.35 o 
 -16   3   3    13687.69    14545.37    764.89 o 
 -14   3   3      802.81     1745.48    290.81 o 
 -12   3   3    70196.06    64867.88   1010.83 o 
 -10   3   3    12325.06    12291.38    377.38 o 
  -8   3   3   146049.27   144735.50   1942.99 o 
  -6   3   3    32286.96    32440.35    730.32 o 
  -4   3   3    15146.99    17137.12    557.21 o 
  -2   3   3    25840.85    25503.78    576.02 o 
   0   3   3   106621.74   109445.55   1263.19 o 
   2   3   3    81059.64    81694.56   1375.07 o 
   4   3   3    13653.07    11212.24    451.24 o 
   6   3   3     4103.69     3235.08    262.16 o 
   8   3   3    18708.71    17554.40   1287.70 o 
  10   3   3     9758.90     9007.30    366.00 o 
  12   3   3    29388.24    30133.81    615.06 o 
  14   3   3    31533.20    31988.69    823.21 o 
  16   3   3     9057.71    11009.36    501.72 o 
  18   3   3    12893.60    14991.35    867.91 o 
  20   3   3     5433.03     6998.62    705.61 o 
  22   3   3    14572.23    15600.88    779.30 o 
  24   3   3    12946.71    13170.43   1158.77 o 
  26   3   3     7491.28     7179.04    762.25 o 
  28   3   3     7974.39     6535.06    983.30 o 
  30   3   3      116.22     -436.30    837.00 o 
 -29   4   3    10307.52     7779.71    821.24 o 
 -27   4   3     9600.41     7206.75    765.87 o 
 -25   4   3    15563.90    15270.43   1488.86 o 
 -23   4   3    32143.40    33709.77   1652.78 o 
 -21   4   3     8833.43    10999.39   1338.50 o 
 -19   4   3    22911.88    23515.85    870.32 o 
 -17   4   3     5628.60     6229.17    474.82 o 
 -15   4   3    35697.20    36934.59   1103.45 o 
 -13   4   3    24344.43    24829.30    677.20 o 
 -11   4   3    38949.82    40331.75    794.20 o 
  -9   4   3    57602.89    56764.09   1021.08 o 
  -7   4   3     2103.18     1841.19    247.40 o 
  -5   4   3    70995.34    59398.23   3518.29 o 
  -3   4   3    12820.23    11750.42    440.64 o 
  -1   4   3    18434.96    21902.10    625.97 o 
   1   4   3    80778.20    78468.45   1021.59 o 
   3   4   3    16577.92    18837.11    740.07 o 
   5   4   3    48984.95    49771.39    812.60 o 
   7   4   3     6136.90     8325.97    361.34 o 
   9   4   3    28117.18    23603.77    679.67 o 
  11   4   3    20059.28    20707.85    501.26 o 
  13   4   3     8362.19     8769.11    356.99 o 
  15   4   3     2641.11     3461.13    299.87 o 
  17   4   3     2179.64     1965.33    482.43 o 
  19   4   3      800.66     1216.20    412.03 o 
  21   4   3    23356.23    23721.03   1500.58 o 
  23   4   3      172.87      314.71    452.26 o 
  25   4   3     9480.83     9953.11    803.15 o 
  27   4   3      573.59       12.40    592.45 o 
  29   4   3     5877.73     4712.74    763.80 o 
 -28   5   3     3224.00     2338.91    618.70 o 
 -26   5   3     4899.17     4071.13    875.08 o 
 -24   5   3    13012.96    11621.92    818.11 o 
 -22   5   3    26597.67    25297.23    927.54 o 
 -20   5   3    22411.89    22436.36   1439.75 o 
 -18   5   3    14107.40    15318.20    698.57 o 
 -16   5   3    21117.57    22850.51    735.85 o 
 -14   5   3      842.84     1362.38    280.78 o 
 -12   5   3    70912.60    67506.78   1186.56 o 
 -10   5   3    70065.15    68208.64   1130.12 o 
  -8   5   3   225740.03   218787.63   2628.35 o 
  -6   5   3   131322.75   124279.56   1682.43 o 
  -4   5   3    49190.42    48651.91    855.38 o 
  -2   5   3    68090.44    68408.84   1056.82 o 
   0   5   3    63585.01    62602.26   1293.53 o 
   2   5   3    66437.76    66333.86   1090.51 o 
   4   5   3    64260.32    57374.70    957.29 o 
   6   5   3    86355.25    84422.19   1314.73 o 
   8   5   3    25063.94    22768.89    484.01 o 
  10   5   3     1478.45     3777.32    438.56 o 
  12   5   3     8283.31     9271.22    372.61 o 
  14   5   3    21324.18    23466.65    474.80 o 
  16   5   3    26817.01    26688.71   1204.42 o 
  18   5   3    20103.93    20488.93    885.12 o 
  20   5   3     8374.12     8832.14    618.57 o 
  22   5   3     4852.39     4872.27    553.11 o 
  24   5   3     4923.18     5648.09   1258.26 o 
  26   5   3        2.20      886.25    583.00 o 
  28   5   3     8153.46     7266.38    873.06 o 
 -29   6   3      684.99      626.58    949.54 o 
 -27   6   3      946.55      806.85    565.09 o 
 -25   6   3      449.60     -608.28    487.95 o 
 -23   6   3    17186.25    15074.41    869.93 o 
 -21   6   3     8509.93     8357.81    612.76 o 
 -19   6   3    12330.93    13942.55    719.70 o 
 -17   6   3     2434.86     2976.00    400.33 o 
 -15   6   3    12131.27    12670.88    526.76 o 
 -13   6   3     9744.98     9838.60    459.62 o 
 -11   6   3     1640.28     1905.76    310.83 o 
  -9   6   3    60676.36    60496.77   1111.22 o 
  -7   6   3    24277.65    26009.74    777.71 o 
  -5   6   3    86590.44    84861.77   1641.34 o 
  -3   6   3     3877.21     2308.73    277.72 o 
  -1   6   3    93172.84    96296.27   1508.72 o 
   1   6   3    87354.61    87240.21   2605.44 o 
   3   6   3    33480.97    34598.04    584.74 o 
   5   6   3   134991.59   129969.63   1611.53 o 
   7   6   3    37250.00    35892.77    605.78 o 
   9   6   3   106719.83   102379.91   1433.62 o 
  11   6   3    30480.50    30048.61    777.19 o 
  13   6   3    14330.45    13741.58    423.34 o 
  15   6   3     4754.21     5663.09    438.48 o 
  17   6   3     8520.97     9760.97    601.73 o 
  19   6   3    10944.96    12268.48    677.30 o 
  21   6   3    27247.91    28899.65   1051.28 o 
  23   6   3    18848.98    17207.48    930.75 o 
  25   6   3    12705.02    12033.45   1332.39 o 
  27   6   3     3905.10     4568.38    955.36 o 
  29   6   3      574.84      588.74    694.06 o 
 -28   7   3    12686.19    10105.79   1033.05 o 
 -26   7   3     8467.36     8056.17    972.51 o 
 -24   7   3     3780.23     4558.76    794.79 o 
 -22   7   3      718.68     1105.10    435.50 o 
 -20   7   3     3260.97     2930.62    473.00 o 
 -18   7   3     6007.75     6202.85    478.33 o 
 -16   7   3    37571.15    40710.07    915.87 o 
 -14   7   3    14600.97    15923.56    675.05 o 
 -12   7   3    47701.20    46936.88   1422.77 o 
 -10   7   3    11620.05    12653.72    478.22 o 
  -8   7   3    28593.89    28883.10    896.35 o 
  -6   7   3    36114.76    36175.83    877.65 o 
  -4   7   3     5976.73     7924.67    433.72 o 
  -2   7   3   164619.77   157762.53   2103.71 o 
   0   7   3     6887.40     7124.97    417.46 o 
   2   7   3    33374.14    32111.60   1018.52 o 
   4   7   3     2223.33     1973.11    184.88 o 
   6   7   3    24225.29    25525.55    874.08 o 
   8   7   3    39605.38    34390.09    730.60 o 
  10   7   3     2677.14     2006.63    246.77 o 
  12   7   3    12323.16    11021.01    434.85 o 
  14   7   3     1277.13      639.80    211.53 o 
  16   7   3    11770.15    12080.58    476.40 o 
  18   7   3     1480.47     1906.37    431.72 o 
  20   7   3       90.97      296.47    411.96 o 
  22   7   3     2129.70     2394.14    502.00 o 
  24   7   3     4066.39     4862.90    684.03 o 
  26   7   3     2998.08     3458.19    662.78 o 
  28   7   3     2627.53      575.51    874.25 o 
 -29   8   3     1727.24      512.55    795.71 o 
 -27   8   3     5872.76     5701.21    824.74 o 
 -25   8   3    19935.47    17960.11   1065.44 o 
 -23   8   3    34154.18    32715.88   1766.68 o 
 -21   8   3    15448.99    16634.79   1563.24 o 
 -19   8   3     9234.07    10593.57    876.49 o 
 -17   8   3     2283.07     2615.63    389.71 o 
 -15   8   3    16684.38    19040.70    871.12 o 
 -13   8   3    52658.15    53414.75   1073.82 o 
 -11   8   3    73809.36    71802.91   1159.22 o 
  -9   8   3    76579.27    75216.58   1413.69 o 
  -7   8   3    39291.21    36364.08    681.96 o 
  -5   8   3    25235.42    24121.69    599.66 o 
  -3   8   3    17315.69    19128.61    562.33 o 
  -1   8   3    83862.04    82504.97   1571.02 o 
   1   8   3   222932.25   217390.47   3023.90 o 
   3   8   3   152530.14   153490.92   1561.17 o 
   5   8   3   227346.55   223549.30   2121.20 o 
   7   8   3    29705.95    31254.48    563.02 o 
   9   8   3    33101.48    29300.52    659.41 o 
  11   8   3    15807.73    17249.40    450.48 o 
  13   8   3    20188.76    21055.88    626.22 o 
  15   8   3    44177.91    44316.15    851.75 o 
  17   8   3     6622.53     7272.57    501.83 o 
  19   8   3    11035.80    11759.54    664.05 o 
  21   8   3     9136.25     8825.15    667.85 o 
  23   8   3     2883.37     4380.58    812.20 o 
  25   8   3      417.13      786.79    575.65 o 
  27   8   3     1236.66      898.83    681.16 o 
  29   8   3     2077.11      227.29    831.47 o 
 -28   9   3     6767.01     4697.58   1274.62 o 
 -26   9   3     1104.80     1010.85    600.68 o 
 -24   9   3     3785.19     3346.51    602.78 o 
 -22   9   3     9436.03    10843.40    922.83 o 
 -20   9   3     8769.84    10079.46    960.71 o 
 -18   9   3    10825.21    10917.23    571.40 o 
 -16   9   3    12959.59    14318.36    849.55 o 
 -14   9   3     2136.64     2102.84    327.14 o 
 -12   9   3    15962.07    17504.42   1317.09 o 
 -10   9   3    33110.48    32080.03    645.41 o 
  -8   9   3    33614.04    31202.03    678.17 o 
  -6   9   3   107122.80   101393.29   2085.40 o 
  -4   9   3    29309.24    25840.97    572.06 o 
  -2   9   3   176380.95   175765.81   2115.98 o 
   0   9   3    13202.74    15348.74    447.51 o 
   2   9   3    78294.30    73307.60    950.11 o 
   4   9   3    57043.01    55892.66    700.55 o 
   6   9   3    60106.22    58533.34    747.20 o 
   8   9   3    77668.38    77120.56   1192.10 o 
  10   9   3    23265.10    25852.84    687.26 o 
  12   9   3    46158.89    44783.12    837.62 o 
  14   9   3      495.44     2698.17    271.62 o 
  16   9   3    16513.41    18737.59    566.46 o 
  18   9   3    20384.16    21944.00    780.83 o 
  20   9   3    21214.66    24596.99   1232.49 o 
  22   9   3    18547.72    18202.07   1255.59 o 
  24   9   3     8218.34     9923.70   1240.31 o 
  26   9   3     3241.53     3198.73    939.56 o 
  28   9   3      851.21     1174.37    724.67 o 
 -27  10   3     1048.29      589.05   1003.56 o 
 -25  10   3     6367.12     6502.39   1169.30 o 
 -23  10   3     4806.57     5119.94   1017.54 o 
 -21  10   3     6039.40     5193.66    629.68 o 
 -19  10   3     4355.61     4361.51    528.73 o 
 -17  10   3     4031.91     3553.43    439.46 o 
 -15  10   3     9434.32    11107.34    805.21 o 
 -13  10   3    18957.53    20236.88    797.51 o 
 -11  10   3     9918.16    11005.85    429.97 o 
  -9  10   3    22361.63    25285.84   1256.09 o 
  -7  10   3     2703.24     2182.06    303.57 o 
  -5  10   3     1070.69     3527.24    406.40 o 
  -3  10   3     9987.35    10987.82    591.33 o 
  -1  10   3     3530.08     5853.75    310.16 o 
   1  10   3    87282.30    88643.21   1216.65 o 
   3  10   3    12273.20    12221.13    363.86 o 
   5  10   3    71946.62    69317.84    842.98 o 
   7  10   3     9973.75    10358.76    311.93 o 
   9  10   3    30553.88    30062.79    828.95 o 
  11  10   3    50701.04    50191.26   1033.14 o 
  13  10   3    10726.06    11013.66    557.90 o 
  15  10   3    49972.22    51720.26   1024.65 o 
  17  10   3      329.17      581.94    340.30 o 
  19  10   3    17582.38    18864.10    754.59 o 
  21  10   3     4458.31     5387.08    582.14 o 
  23  10   3     4176.34     5578.92    679.24 o 
  25  10   3     4906.60     4471.66   1041.96 o 
  27  10   3     2676.70     1548.43    762.68 o 
 -28  11   3    14747.16     9581.85   1485.56 o 
 -26  11   3    11216.64    10170.75   1619.14 o 
 -24  11   3     6866.77     8391.18   1051.58 o 
 -22  11   3    18095.36    19259.84   1064.46 o 
 -20  11   3     3504.37     3557.28    512.40 o 
 -18  11   3    16809.91    18237.40    758.70 o 
 -16  11   3    13855.19    15688.95    669.09 o 
 -14  11   3    36913.87    35936.69    955.97 o 
 -12  11   3    25796.24    28335.70   1169.16 o 
 -10  11   3    50732.17    50981.51   1956.57 o 
  -8  11   3    16199.75    16872.87    543.03 o 
  -6  11   3    29428.47    31442.99   1231.47 o 
  -4  11   3    19304.03    20944.67    802.47 o 
  -2  11   3   131047.85   138509.50   2043.44 o 
   0  11   3    49818.49    50587.79    895.79 o 
   2  11   3    33392.16    33629.42    652.96 o 
   4  11   3    39669.10    41530.32    670.41 o 
   6  11   3     1460.51     2685.44    207.73 o 
   8  11   3    70663.75    68049.09    873.46 o 
  10  11   3     9493.76    10180.89    405.31 o 
  12  11   3    60011.25    59218.81    963.21 o 
  14  11   3    15791.55    15703.36    637.76 o 
  16  11   3    21240.15    21543.38    659.31 o 
  18  11   3    17451.24    18529.68   1339.95 o 
  20  11   3     2261.87     2412.83    572.54 o 
  22  11   3    13547.60    13561.14   1333.21 o 
  24  11   3     1512.58      212.09    674.81 o 
  26  11   3     2618.96     1458.48    750.71 o 
  28  11   3       37.67     -596.91    700.03 o 
 -27  12   3     1076.52     1094.49   1050.96 o 
 -25  12   3     9012.00     9617.54   1346.34 o 
 -23  12   3     6962.15     6898.30    975.92 o 
 -21  12   3     3898.56     4779.92    783.06 o 
 -19  12   3     2504.62     3833.08    521.22 o 
 -17  12   3     1026.07      850.81    383.98 o 
 -15  12   3    17089.79    18979.72    714.09 o 
 -13  12   3    20613.92    22730.45    702.03 o 
 -11  12   3    61005.91    59197.73   1075.23 o 
  -9  12   3    46076.81    44339.66   1056.11 o 
  -7  12   3    10803.78    10644.03    478.92 o 
  -5  12   3     8465.57     9633.72    441.21 o 
  -3  12   3    30362.85    32389.67    908.22 o 
  -1  12   3    24813.90    26612.16    608.20 o 
   1  12   3    71885.44    68535.19   1082.99 o 
   3  12   3    69513.89    66239.16    953.79 o 
   5  12   3    70140.24    68576.95    870.53 o 
   7  12   3    46126.06    45466.99    679.82 o 
   9  12   3    14366.34    17166.56    981.26 o 
  11  12   3    25403.16    26959.04    744.71 o 
  13  12   3     9793.89    12572.98    621.82 o 
  15  12   3    39315.20    39156.09    857.98 o 
  17  12   3    16798.48    18552.30    773.56 o 
  19  12   3    30194.06    30427.30    933.08 o 
  21  12   3    14023.80    13326.47   1463.02 o 
  23  12   3     1795.25     2974.74    953.99 o 
  25  12   3     4322.75     3716.05    773.64 o 
  27  12   3     1332.01      867.62    732.77 o 
 -26  13   3     8264.96     6975.74   1754.07 o 
 -24  13   3      347.34      856.90    942.76 o 
 -22  13   3    19481.44    20268.60   1188.03 o 
 -20  13   3      131.54     1265.88    529.78 o 
 -18  13   3    22847.49    23742.11   1090.29 o 
 -16  13   3      326.33     1787.90    469.24 o 
 -14  13   3        6.06      688.76    369.18 o 
 -12  13   3     9477.19    12680.47    650.86 o 
 -10  13   3    10392.01    10561.43    475.29 o 
  -8  13   3    21542.31    23349.84    667.37 o 
  -6  13   3    13480.17    14898.72    557.73 o 
  -4  13   3     8623.60    10231.41    482.88 o 
  -2  13   3    20942.60    24957.54    618.34 o 
   0  13   3    14411.58    16354.09    871.97 o 
   2  13   3      536.11     2677.61    271.03 o 
   4  13   3    23597.35    23798.71    519.32 o 
   6  13   3     9863.43    10338.48    323.05 o 
   8  13   3    52802.66    53471.24    839.45 o 
  10  13   3    18659.94    19366.77    573.28 o 
  12  13   3    21178.74    23318.32    647.54 o 
  14  13   3    16880.93    20210.43    886.98 o 
  16  13   3     4181.39     5611.57    481.63 o 
  18  13   3    48151.71    46032.68   1041.71 o 
  20  13   3     9303.93    11059.86    668.50 o 
  22  13   3    25091.04    27722.45   1786.90 o 
  24  13   3     8267.68     7523.54   1301.53 o 
  26  13   3     6915.89     7863.21   1383.73 o 
 -25  14   3     5879.28     4323.88   1217.61 o 
 -23  14   3     5987.94     5295.65   1153.42 o 
 -21  14   3     2086.95     1542.07    559.88 o 
 -19  14   3    20236.92    22596.32   1012.46 o 
 -17  14   3    12784.13    13815.73    887.18 o 
 -15  14   3    41023.38    38855.37   1661.20 o 
 -13  14   3    16396.51    18371.05   1518.56 o 
 -11  14   3    16164.91    16987.84   1175.32 o 
  -9  14   3      642.11     3208.70    402.36 o 
  -7  14   3     1075.47     1427.81    417.95 o 
  -5  14   3    21075.48    23825.39    686.71 o 
  -3  14   3    32157.20    34440.11    989.28 o 
  -1  14   3    20016.73    18377.14    588.76 o 
   1  14   3    35915.55    37589.22    859.16 o 
   3  14   3      656.84     1424.44    257.77 o 
   5  14   3     1099.29     1751.95    228.92 o 
   7  14   3    13892.89    15164.80    694.74 o 
   9  14   3     2426.12     2133.46    345.75 o 
  11  14   3    35511.91    34005.05    759.48 o 
  13  14   3       11.69      682.76    315.00 o 
  15  14   3     8903.89    10817.95    537.48 o 
  17  14   3     2843.42     3068.42    472.78 o 
  19  14   3     5251.79     5772.72    512.55 o 
  21  14   3     8550.36     8697.87    980.70 o 
  23  14   3      683.95      474.95    694.20 o 
  25  14   3    10566.63     9552.21   1069.71 o 
 -26  15   3    13304.90    12454.56   2655.11 o 
 -24  15   3     8498.03     6801.90   1297.48 o 
 -22  15   3    21530.70    18964.51   4245.48 o 
 -20  15   3     5244.40     4715.45    668.42 o 
 -18  15   3    11530.56    12179.44   1065.93 o 
 -16  15   3    13041.48    13233.71    824.21 o 
 -14  15   3     9273.73    11376.73    766.24 o 
 -12  15   3    40668.64    40598.61   1177.58 o 
 -10  15   3    47044.04    49316.76   1146.46 o 
  -8  15   3    44408.71    43642.07   1040.58 o 
  -6  15   3     4332.61     5616.44    430.41 o 
  -4  15   3     2878.12     3289.42    398.45 o 
  -2  15   3    19162.03    20813.73    960.73 o 
   0  15   3    37799.00    38960.83    843.44 o 
   2  15   3    44142.19    43976.98    742.40 o 
   4  15   3    35726.88    35419.00    709.09 o 
   6  15   3    12280.88    13359.08    415.53 o 
   8  15   3    16483.89    17334.34    570.30 o 
  10  15   3     9423.69     9941.02    467.07 o 
  12  15   3    17549.92    19692.68    634.08 o 
  14  15   3    41993.39    41262.89    945.07 o 
  16  15   3    10448.57    11529.28    774.48 o 
  18  15   3    31227.49    34759.66   1243.14 o 
  20  15   3     2543.10     3089.27    600.90 o 
  22  15   3     6849.60     5203.89    842.94 o 
  24  15   3     2421.54      826.45    981.14 o 
  26  15   3     3125.75      504.52    888.81 o 
 -25  16   3     1732.29      323.58   1062.89 o 
 -23  16   3    12397.27    11863.26   1458.42 o 
 -21  16   3      246.70     -125.30    628.76 o 
 -19  16   3    10729.18    11931.07    857.87 o 
 -17  16   3     1796.19     1515.30    526.77 o 
 -15  16   3    10196.27    12957.31    980.59 o 
 -13  16   3     4396.18     5106.53    602.44 o 
 -11  16   3    21188.40    21025.29    809.64 o 
  -9  16   3    16186.49    18127.38    740.77 o 
  -7  16   3    11989.17    12686.91    645.57 o 
  -5  16   3    26173.41    26869.02    709.52 o 
  -3  16   3     9466.87    11347.47    565.54 o 
  -1  16   3     8410.32     8921.28    590.06 o 
   1  16   3    17284.79    19643.63    540.45 o 
   3  16   3    14140.01    15066.41    532.77 o 
   5  16   3    21508.58    20590.76    528.96 o 
   7  16   3    36688.18    39180.47    752.85 o 
   9  16   3    12538.14    12799.03    547.07 o 
  11  16   3    14621.86    16494.37    717.56 o 
  13  16   3      318.33     1494.49    394.05 o 
  15  16   3    13310.66    16210.63    728.39 o 
  17  16   3    20188.11    20038.77    855.38 o 
  19  16   3    15195.28    15979.11    774.41 o 
  21  16   3    17097.34    19210.05   2498.57 o 
  23  16   3     2542.72     1832.16    789.30 o 
  25  16   3    10146.65    10994.12   1260.83 o 
 -24  17   3      285.61    -1019.54   1599.23 o 
 -22  17   3     5577.93     5101.25   1188.66 o 
 -20  17   3     4584.29     5290.87    799.69 o 
 -18  17   3     7053.01     7986.93    918.15 o 
 -16  17   3    20615.53    20068.60   1538.29 o 
 -14  17   3     3040.56     4269.44    655.92 o 
 -12  17   3    17094.53    19784.89   1333.74 o 
 -10  17   3      386.44      964.99    355.07 o 
  -8  17   3     7180.25     8244.87    529.57 o 
  -6  17   3     9486.42    10871.65    561.82 o 
  -4  17   3     2522.86     2921.62    366.80 o 
  -2  17   3    22984.46    22667.39    732.70 o 
   0  17   3     6047.83     6453.90    448.87 o 
   2  17   3     2260.18     2504.46    398.48 o 
   4  17   3     5463.49     5857.92    357.95 o 
   6  17   3     2562.64     3028.20    533.37 o 
   8  17   3     2090.57     2669.70    421.32 o 
  10  17   3     3733.29     3782.81    453.02 o 
  12  17   3      881.36     1365.74    400.10 o 
  14  17   3    12793.80    14565.27    685.10 o 
  16  17   3     1884.31      528.31    391.91 o 
  18  17   3    15075.73    16184.58    801.55 o 
  20  17   3      701.43      602.54    601.80 o 
  22  17   3     3753.37     2699.62    837.08 o 
  24  17   3     5406.23     3901.79   1018.86 o 
 -23  18   3     9101.97     7703.37   2708.20 o 
 -21  18   3      347.30      333.48    694.52 o 
 -19  18   3    15037.40    14337.37   1066.06 o 
 -17  18   3    14313.66    13488.00    906.27 o 
 -15  18   3    30665.81    34299.82   1763.25 o 
 -13  18   3    49233.61    47499.66   1338.32 o 
 -11  18   3    16840.60    18654.65   1075.06 o 
  -9  18   3    20560.13    22011.52    777.18 o 
  -7  18   3     1400.14      963.62    337.01 o 
  -5  18   3    18540.40    17875.39    691.12 o 
  -3  18   3    12672.43    15582.75    623.15 o 
  -1  18   3    28314.97    30597.05    751.54 o 
   1  18   3    22701.24    21318.75    648.15 o 
   3  18   3    11319.50    12208.11    531.08 o 
   5  18   3    14970.84    15430.55    559.04 o 
   7  18   3     5868.30     6427.67    551.28 o 
   9  18   3    10358.58    10772.19    600.39 o 
  11  18   3    17773.19    19057.89    767.07 o 
  13  18   3    22548.33    22891.78    832.27 o 
  15  18   3    11832.17    11388.30    903.47 o 
  17  18   3     7646.54     8507.98    806.67 o 
  19  18   3      789.67      378.91    546.92 o 
  21  18   3     7420.63     8197.07   1022.45 o 
  23  18   3     2839.21     2211.28   1118.61 o 
 -22  19   3     6233.20     5981.55   1246.51 o 
 -20  19   3     5180.73     4348.39    843.36 o 
 -18  19   3      784.99      566.50    646.08 o 
 -16  19   3    14419.08    14550.55    901.49 o 
 -14  19   3     5258.64     6152.60    598.63 o 
 -12  19   3    30745.20    32178.67    945.15 o 
 -10  19   3    18418.44    19283.93    812.01 o 
  -8  19   3    10270.33    12621.64    741.53 o 
  -6  19   3    10196.51    10998.66    599.80 o 
  -4  19   3      699.68      763.98    339.90 o 
  -2  19   3    30634.08    30763.97    780.81 o 
   0  19   3    15555.53    16101.29    607.31 o 
   2  19   3    17918.43    19239.84    640.67 o 
   4  19   3    23944.98    24945.65    677.92 o 
   6  19   3    12284.07    12308.39    619.57 o 
   8  19   3     9699.89    11305.09    720.59 o 
  10  19   3     4729.73     5737.87    509.05 o 
  12  19   3     3243.86     4944.48    512.24 o 
  14  19   3    20158.90    23081.07    879.50 o 
  16  19   3    10583.24    11788.01    693.08 o 
  18  19   3    15336.85    15060.53    874.02 o 
  20  19   3     7958.89    11226.32   2005.13 o 
  22  19   3     4521.60     5674.82   1358.16 o 
 -21  20   3     1335.28      608.46    809.30 o 
 -19  20   3     7509.84     8202.23   1564.74 o 
 -17  20   3      541.74      505.43    492.99 o 
 -15  20   3     2872.35     5154.91    607.66 o 
 -13  20   3     9718.85    10765.75    685.81 o 
 -11  20   3     2428.96     3123.29    501.95 o 
  -9  20   3    22165.07    24380.44    823.05 o 
  -7  20   3       95.02      142.08    421.74 o 
  -5  20   3     8244.56     9045.41    647.44 o 
  -3  20   3     5212.98     6153.29    451.95 o 
  -1  20   3     1845.54     2569.55    362.23 o 
   1  20   3     5808.55     6840.59    454.95 o 
   3  20   3      683.62      477.77    319.41 o 
   5  20   3    22087.10    22343.69    723.42 o 
   7  20   3     3296.45     2834.01    508.26 o 
   9  20   3     8525.57     9759.92    609.67 o 
  11  20   3     3456.19     4335.98    508.24 o 
  13  20   3      167.77     1615.19    462.52 o 
  15  20   3     4991.18     4949.97    554.19 o 
  17  20   3     4716.13     5471.92    601.92 o 
  19  20   3     5445.06     4447.94    751.79 o 
  21  20   3     3950.20     3680.97   1193.88 o 
 -20  21   3     3807.72     3397.11    686.47 o 
 -18  21   3     7489.41     6711.38    704.97 o 
 -16  21   3    16710.54    17385.77   1038.82 o 
 -14  21   3     8383.21    10158.05    945.41 o 
 -12  21   3    13319.02    14884.07   1251.66 o 
 -10  21   3     4006.96     4763.32    544.04 o 
  -8  21   3     8834.05     9189.89    602.34 o 
  -6  21   3    26714.56    27519.28    926.76 o 
  -4  21   3    23510.22    23885.89   1264.63 o 
  -2  21   3    44974.70    46435.27   1426.07 o 
   0  21   3    11538.21    13286.79    583.57 o 
   2  21   3     6933.58     5952.75    457.89 o 
   4  21   3     9377.58    11791.92    578.66 o 
   6  21   3     8420.37     7788.56    642.65 o 
   8  21   3    15149.05    15885.99   1004.05 o 
  10  21   3     6418.90     6110.59    553.98 o 
  12  21   3     3742.42     3523.58    515.62 o 
  14  21   3     2007.27     2450.26    498.67 o 
  16  21   3      329.16     1173.67    471.73 o 
  18  21   3      335.57      103.44    820.72 o 
  20  21   3     1199.25     1528.90    747.83 o 
 -19  22   3     4548.33     4428.51    789.79 o 
 -17  22   3     4083.49     4591.68    725.07 o 
 -15  22   3     6348.86     6792.51    669.01 o 
 -13  22   3    25029.21    25043.76   1018.90 o 
 -11  22   3    12951.81    13088.86    795.76 o 
  -9  22   3    18623.82    21325.90   1697.01 o 
  -7  22   3     2275.04     2258.79    426.16 o 
  -5  22   3     5092.13     5114.15    466.98 o 
  -3  22   3    16079.76    17339.02    685.93 o 
  -1  22   3    24864.09    24919.26   1085.44 o 
   1  22   3    36563.06    38416.17    925.05 o 
   3  22   3    25336.21    24474.24    779.71 o 
   5  22   3    25695.37    26659.56    794.09 o 
   7  22   3      570.32     1961.05    526.23 o 
   9  22   3     9194.23    10310.96    661.67 o 
  11  22   3    17940.82    18833.67    829.20 o 
  13  22   3    20168.48    21111.27   1051.76 o 
  15  22   3    21313.93    22022.24   1690.49 o 
  17  22   3     5668.40     5798.78    811.82 o 
  19  22   3     6464.02     5448.21   1305.62 o 
 -18  23   3     3067.81     1887.26    716.41 o 
 -16  23   3     2340.34     2441.13    907.32 o 
 -14  23   3      658.41       -8.40    631.18 o 
 -12  23   3     1686.87     3754.79    928.44 o 
 -10  23   3     4318.35     4540.55    673.77 o 
  -8  23   3     2652.01     2222.15    626.12 o 
  -6  23   3    18903.15    17870.10    843.89 o 
  -4  23   3      158.38      182.91    424.84 o 
  -2  23   3    21139.53    19883.93    845.82 o 
   0  23   3     3695.05     4261.89    444.96 o 
   2  23   3    16756.18    16170.81    636.92 o 
   4  23   3    32633.67    34928.70   1484.36 o 
   6  23   3    17776.61    17866.29    885.11 o 
   8  23   3    33350.99    33947.91   1017.45 o 
  10  23   3     4830.58     5043.26   1068.56 o 
  12  23   3     7088.69     8627.19    663.36 o 
  14  23   3     6013.20     7102.41    718.10 o 
  16  23   3    12174.03    12442.23    784.53 o 
  18  23   3     8874.07    10580.96   1640.02 o 
 -17  24   3     5312.96     2769.43    857.01 o 
 -15  24   3     2512.10     1067.79    759.31 o 
 -13  24   3     8862.43     6435.27    862.63 o 
 -11  24   3     1525.83      571.03    667.05 o 
  -9  24   3     8045.39     7150.99   1397.96 o 
  -7  24   3     4311.51     5354.37    756.70 o 
  -5  24   3     4739.61     5537.07    892.98 o 
  -3  24   3    13353.30    12415.03    796.74 o 
  -1  24   3     3184.36     3550.28    564.67 o 
   1  24   3     8814.76     7876.52    612.78 o 
   3  24   3      431.17      893.54    481.35 o 
   5  24   3    12753.88    10773.13    749.83 o 
   7  24   3     3805.85     3924.64    535.91 o 
   9  24   3     4040.90     4590.75    557.99 o 
  11  24   3     7386.36     7988.85   1369.14 o 
  13  24   3      371.46     -133.07    465.37 o 
  15  24   3     8705.15     8365.90   1027.63 o 
  17  24   3      268.03    -1035.57    677.73 o 
 -16  25   3    10101.24     9443.54   1016.17 o 
 -14  25   3    10211.28     7809.14    946.34 o 
 -12  25   3     4105.67     3434.16    778.32 o 
 -10  25   3     4993.21     3822.79    773.60 o 
  -8  25   3      345.48     -140.04    587.93 o 
  -6  25   3    13139.23    11858.21   1194.08 o 
  -4  25   3     9486.46     9436.43    827.24 o 
  -2  25   3    32428.64    30050.49   1365.16 o 
   0  25   3    22023.82    23213.13   1023.97 o 
   2  25   3    18985.70    18293.47   1119.64 o 
   4  25   3    15546.42    15766.93   1005.06 o 
   6  25   3      368.54      343.97    507.98 o 
   8  25   3    19454.61    19922.13    871.61 o 
  10  25   3     6455.02     7065.93    734.55 o 
  12  25   3     8672.95    10051.33    793.59 o 
  14  25   3     5630.56     5009.53    993.31 o 
  16  25   3     1606.17      984.63    555.08 o 
 -15  26   3     3162.71     1501.79    812.84 o 
 -13  26   3     6779.76     5586.98   1045.71 o 
 -11  26   3     2870.26     1768.04    729.62 o 
  -9  26   3     3459.49     3011.84    746.69 o 
  -7  26   3     2945.83     2351.77    800.29 o 
  -5  26   3        7.59      205.94    586.03 o 
  -3  26   3     7303.22     6310.97    801.07 o 
  -1  26   3     3822.26     2793.23    616.94 o 
   1  26   3    18067.58    15122.30    975.48 o 
   3  26   3     9663.83    10245.89    862.97 o 
   5  26   3     4709.02     5838.72    705.41 o 
   7  26   3     8277.15     8471.23   1085.87 o 
   9  26   3     1080.82     1273.97    516.27 o 
  11  26   3    11215.04    10737.68   1049.89 o 
  13  26   3     8101.40     5988.25    790.64 o 
  15  26   3    12764.55    13030.35    842.62 o 
 -12  27   3     1141.17      672.89    751.90 o 
 -10  27   3     2675.60     1469.16    872.40 o 
  -8  27   3     1062.82      219.17    664.76 o 
  -6  27   3     4107.90     3124.13    718.60 o 
  -4  27   3      541.62      294.45    584.25 o 
  -2  27   3      838.21      860.22    582.82 o 
   0  27   3     5115.69     4837.88   1146.23 o 
   2  27   3      499.02        7.02    653.75 o 
   4  27   3    10199.25     7810.56    904.01 o 
   6  27   3     1003.31      396.06    520.94 o 
   8  27   3     5731.61     5587.92    708.53 o 
  10  27   3     1111.41      981.94    546.82 o 
  12  27   3      986.44       76.54    732.17 o 
 -11  28   3       50.25     -418.49    713.44 o 
  -9  28   3      880.91      826.79    728.45 o 
  -7  28   3     2405.73     1708.24    726.00 o 
  -5  28   3     8757.07     5225.81    797.49 o 
  -3  28   3     7393.45     6816.01    778.72 o 
  -1  28   3     8281.75     6301.63    833.81 o 
   1  28   3     3666.75     2330.54    767.62 o 
   3  28   3     2365.02     1312.05    711.38 o 
   5  28   3     3327.23     2817.70    765.50 o 
   7  28   3    13104.12    10816.60   1574.66 o 
   9  28   3     6708.60     5393.17    722.27 o 
  11  28   3    14129.56    10829.67   1177.37 o 
  -8  29   3     2123.39      134.97    716.66 o 
  -6  29   3      566.71      274.95    667.20 o 
  -4  29   3     5793.04     4434.02    748.92 o 
  -2  29   3     9005.66     8146.42    905.62 o 
   0  29   3    17788.46    14573.40   1178.32 o 
   2  29   3    10316.25     8711.89   1123.20 o 
   4  29   3    10506.61     8981.33    991.53 o 
   6  29   3      797.42      621.03    719.71 o 
   8  29   3     1755.52     1221.27    884.46 o 
  -3  30   3       79.81     -143.21    684.62 o 
  -1  30   3      473.68     -448.39    714.61 o 
   1  30   3      998.50     1033.78    770.25 o 
   3  30   3     1272.06      232.95    752.74 o 
   0   0   4  1162730.00  1139056.75  15862.33 o 
   2   0   4    45760.20    47396.54    618.85 o 
   4   0   4   155502.44   155916.81   1941.13 o 
   6   0   4    23333.24    21346.85   1510.96 o 
   8   0   4    17488.76    20360.53   1250.37 o 
  10   0   4    14454.33    13771.20    504.23 o 
  12   0   4    73052.55    71314.22   1202.70 o 
  14   0   4     6081.40     8076.46    469.03 o 
  16   0   4    37736.65    40104.73   1890.09 o 
  18   0   4     2142.55     5104.57    519.44 o 
  20   0   4     2110.09     3364.03    458.18 o 
  22   0   4      303.02     1813.43    485.01 o 
  24   0   4    24935.89    25516.44   1483.86 o 
  26   0   4     2015.74     1559.57    585.06 o 
  28   0   4    13786.87    11371.31   1372.72 o 
 -29   1   4     5612.85     3965.18    729.99 o 
 -27   1   4     1657.76     1080.97    576.09 o 
 -25   1   4      321.33      407.48    631.70 o 
 -23   1   4    12057.65    14095.04   1145.52 o 
 -21   1   4     7509.62     7397.78    611.78 o 
 -19   1   4     3217.30     4226.69    595.13 o 
 -17   1   4     5017.40     6196.07    480.60 o 
 -15   1   4       79.62      980.29    334.99 o 
 -13   1   4     5200.49     4888.06    384.44 o 
 -11   1   4   136590.78   131427.55   2010.20 o 
  -9   1   4    15354.90    18726.09    487.34 o 
  -7   1   4   120359.11   114094.54   1787.66 o 
  -5   1   4    11997.38    10347.10    438.08 o 
  -3   1   4     8988.54    10930.72    261.02 o 
  -1   1   4     2823.59     4058.55    190.22 o 
   1   1   4     3532.24     4351.83    188.12 o 
   3   1   4     3693.61     3872.11    186.63 o 
   5   1   4    61464.67    62498.47   1083.53 o 
   7   1   4     2192.89     1627.32    319.11 o 
   9   1   4     1595.56     2784.10    284.06 o 
  11   1   4    54969.60    51939.91   1244.95 o 
  13   1   4    52137.29    55991.26   1254.37 o 
  15   1   4    57273.78    57351.85   1489.11 o 
  17   1   4   142092.20   144600.27   2199.60 o 
  19   1   4     5292.55     5637.39    532.91 o 
  21   1   4    41521.08    42367.92   1047.81 o 
  23   1   4     1635.96     1515.25    481.71 o 
  25   1   4      704.51     1090.73    532.36 o 
  27   1   4     1563.77     2117.72    634.15 o 
  29   1   4    12857.46    11281.40   1005.38 o 
 -28   2   4     8787.80     8246.93    966.78 o 
 -26   2   4     5580.08     5964.99    706.38 o 
 -24   2   4     2363.83     2875.72    629.42 o 
 -22   2   4     8623.40     7142.56    618.73 o 
 -20   2   4    28009.45    30421.17    951.30 o 
 -18   2   4     5808.20     6663.22    553.62 o 
 -16   2   4    47205.86    46857.88   1032.86 o 
 -14   2   4     9560.43    10875.71    424.10 o 
 -12   2   4      622.99      630.44    236.78 o 
 -10   2   4    41052.26    38720.18   1576.56 o 
  -8   2   4    59352.94    58709.69    844.09 o 
  -6   2   4    20353.82    20460.30    990.49 o 
  -4   2   4    33469.35    26936.19   2430.53 o 
  -2   2   4    23779.22    24683.94    372.41 o 
   0   2   4    45464.56    48179.01    622.55 o 
   2   2   4    23032.52    24093.86    422.36 o 
   4   2   4    17563.62    18047.18    418.18 o 
   6   2   4    12044.18    11647.86    576.02 o 
   8   2   4      182.34      645.50    169.80 o 
  10   2   4    59175.67    55091.75   1502.27 o 
  12   2   4     1639.85     3106.16    432.91 o 
  14   2   4    48210.00    50249.59   1185.66 o 
  16   2   4     6087.70     7216.03    565.62 o 
  18   2   4      388.20      408.76    395.14 o 
  20   2   4     1403.24      702.35    417.23 o 
  22   2   4     1474.62     2080.51    487.75 o 
  24   2   4     5008.09     4092.07    594.80 o 
  26   2   4     1058.59       63.62    528.45 o 
  28   2   4     4425.18     4086.68    713.35 o 
 -29   3   4    10048.49     8004.70   1332.48 o 
 -27   3   4    24202.92    23665.80   1258.64 o 
 -25   3   4      718.04     1384.96    563.92 o 
 -23   3   4    19112.54    19434.84    904.62 o 
 -21   3   4     7868.02     9364.65    738.63 o 
 -19   3   4     1165.88     1826.88    451.11 o 
 -17   3   4    21780.76    20790.39    768.45 o 
 -15   3   4    31144.80    29533.56    871.02 o 
 -13   3   4    10322.40    12110.20    470.21 o 
 -11   3   4    98754.42    99938.47   2022.70 o 
  -9   3   4    10581.05    12582.63    409.25 o 
  -7   3   4     7416.27    10001.88    338.60 o 
  -5   3   4    79163.16    76387.22   1787.17 o 
  -3   3   4    16049.38    14208.74    340.92 o 
  -1   3   4     4679.14     4247.95    182.67 o 
   1   3   4     7506.91     8802.96    243.43 o 
   3   3   4    16120.84    15588.82    658.85 o 
   5   3   4     5779.59     5156.03    386.74 o 
   7   3   4   156143.38   160512.20   2111.54 o 
   9   3   4   113360.20   106628.16   1358.18 o 
  11   3   4   131335.14   121736.52   1781.68 o 
  13   3   4   127913.98   119913.75   1672.64 o 
  15   3   4    20828.65    23300.53    739.31 o 
  17   3   4    24625.09    25908.50    970.99 o 
  19   3   4     1641.49     2304.46    451.84 o 
  21   3   4    21890.91    21391.38    871.47 o 
  23   3   4     1591.46     1104.19    485.55 o 
  25   3   4      898.72     1131.01    601.77 o 
  27   3   4      366.61      841.46    581.87 o 
  29   3   4     2855.92     1968.20    734.66 o 
 -28   4   4     2840.70     1789.89    624.92 o 
 -26   4   4     1045.58     -334.46    591.42 o 
 -24   4   4     1104.14     -352.65    482.52 o 
 -22   4   4      622.44      714.74    444.35 o 
 -20   4   4    17209.73    16781.15    912.07 o 
 -18   4   4     9570.66    10423.10    633.61 o 
 -16   4   4    29378.88    33587.87   1387.13 o 
 -14   4   4     3109.34     4725.75    641.84 o 
 -12   4   4    27461.96    26886.60    688.91 o 
 -10   4   4     8252.39     9257.29    637.51 o 
  -8   4   4      203.00      251.88    169.96 o 
  -6   4   4     1701.80     1418.95    415.32 o 
  -4   4   4    93044.62    98035.23   2190.07 o 
  -2   4   4    17837.21    17502.91    389.45 o 
   0   4   4   157914.70   160400.88   2213.98 o 
   2   4   4    37971.84    31909.13   2696.45 o 
   4   4   4    94036.30    97394.74   2469.87 o 
   6   4   4   211708.50   197562.70   3108.38 o 
   8   4   4     3476.18     3573.99    253.83 o 
  10   4   4    52249.20    55916.68   1773.57 o 
  12   4   4    13860.23    14752.42    589.11 o 
  14   4   4     4033.14     2614.89    444.29 o 
  16   4   4     6409.08     6219.27    484.95 o 
  18   4   4     4474.99     5055.13    869.80 o 
  20   4   4    14980.96    13222.50    703.09 o 
  22   4   4      996.78     2613.60    506.26 o 
  24   4   4    35784.38    38280.48   1468.90 o 
  26   4   4    11577.58    11870.36   1030.22 o 
  28   4   4    21246.98    19254.80   1405.01 o 
 -29   5   4      182.92     -899.96    641.59 o 
 -27   5   4    10008.74     5903.90    844.15 o 
 -25   5   4     3034.34     1736.44    716.33 o 
 -23   5   4     6034.43     6736.66    778.78 o 
 -21   5   4      813.87     1605.59    465.92 o 
 -19   5   4     1492.62     1877.88    443.57 o 
 -17   5   4     5252.66     6540.19    581.84 o 
 -15   5   4     1140.19      965.37    353.35 o 
 -13   5   4    33732.14    31444.83    973.11 o 
 -11   5   4    14727.43    15613.95    562.21 o 
  -9   5   4    75522.85    76428.38   1217.42 o 
  -7   5   4      356.37      224.88    163.98 o 
  -5   5   4     2747.51     4721.22    472.66 o 
  -3   5   4     6040.86     5793.28    319.62 o 
  -1   5   4    58682.69    60344.27   1037.22 o 
   1   5   4    11740.25    10075.47    341.17 o 
   3   5   4    78644.67    75019.01   1731.60 o 
   5   5   4     3092.14     4025.03    282.26 o 
   7   5   4    31339.48    29971.75    613.15 o 
   9   5   4      823.51      620.20    183.66 o 
  11   5   4     6336.54     7370.18    405.11 o 
  13   5   4    63030.73    61628.58    969.63 o 
  15   5   4     9132.44     9354.74    540.15 o 
  17   5   4    53999.21    53328.81   1197.17 o 
  19   5   4     7973.82     7540.90    578.92 o 
  21   5   4    36504.82    36726.73   1062.15 o 
  23   5   4    17938.98    18163.59   1377.40 o 
  25   5   4      453.24      388.23    548.61 o 
  27   5   4     2065.95     2758.30    718.56 o 
  29   5   4     7642.72     6931.91    831.53 o 
 -28   6   4      585.57     -464.51    656.84 o 
 -26   6   4      734.40      856.63    883.15 o 
 -24   6   4    22737.80    22127.36   1304.30 o 
 -22   6   4     3787.93     4126.31    592.00 o 
 -20   6   4    68598.77    70772.26   1595.41 o 
 -18   6   4    17916.17    18639.03    869.56 o 
 -16   6   4    48579.77    49626.49   1144.86 o 
 -14   6   4    10991.66    12775.43    810.02 o 
 -12   6   4     1902.00     3733.19    418.72 o 
 -10   6   4    10654.36     9761.48    509.32 o 
  -8   6   4    39167.59    38974.61    879.88 o 
  -6   6   4     3995.16     5475.60    431.29 o 
  -4   6   4   213478.00   200286.08   3198.41 o 
  -2   6   4    10808.54    11282.70    456.94 o 
   0   6   4    23038.25    22858.31    779.91 o 
   2   6   4    20219.90    19737.88    675.51 o 
   4   6   4     1081.66     1071.66    207.89 o 
   6   6   4     4302.19     5450.57    405.96 o 
   8   6   4    50371.34    44841.28    779.17 o 
  10   6   4    30900.68    30135.37    887.36 o 
  12   6   4     5298.92     4909.89    296.08 o 
  14   6   4     9416.57    11690.33    447.50 o 
  16   6   4    19055.88    18269.28    711.07 o 
  18   6   4      900.82      277.33    381.42 o 
  20   6   4    41697.52    44237.91   1163.53 o 
  22   6   4     2398.49     2932.01    497.87 o 
  24   6   4    23778.80    21853.23   1503.81 o 
  26   6   4     3439.21     2538.01    775.75 o 
  28   6   4     4701.88     4300.99   1127.10 o 
 -29   7   4      773.44      385.65    780.97 o 
 -27   7   4    20545.68    16521.39   1112.34 o 
 -25   7   4     4676.60     3468.49    929.35 o 
 -23   7   4     8055.99     8733.64    752.13 o 
 -21   7   4     5974.56     5280.88    601.73 o 
 -19   7   4     1288.68     1855.34    477.36 o 
 -17   7   4     6807.88     8045.13    559.48 o 
 -15   7   4    46945.32    46246.16   1506.87 o 
 -13   7   4     3047.06     2688.50    325.19 o 
 -11   7   4    40851.10    43177.37   1390.86 o 
  -9   7   4     1118.56     1181.86    262.13 o 
  -7   7   4    19751.43    17957.46    504.72 o 
  -5   7   4    30717.82    28156.07    661.04 o 
  -3   7   4   155674.72   159059.77   2918.43 o 
  -1   7   4     2338.94     2346.01    220.93 o 
   1   7   4   122203.92   114993.41   1646.67 o 
   3   7   4     8024.76    10138.06    458.84 o 
   5   7   4      324.65      355.37    130.99 o 
   7   7   4    19332.68    18613.76    599.47 o 
   9   7   4   160557.36   160036.55   2119.41 o 
  11   7   4    62554.84    61303.83    911.12 o 
  13   7   4   204444.47   189471.02   3891.69 o 
  15   7   4    49177.89    50174.17    996.31 o 
  17   7   4    31837.36    33182.57   1296.91 o 
  19   7   4     3239.13     6180.71    601.45 o 
  21   7   4     6145.66     5116.19    541.51 o 
  23   7   4     2535.99     3191.23    740.25 o 
  25   7   4    10479.72     8967.44    808.38 o 
  27   7   4     1454.33      907.99    709.71 o 
  29   7   4     8352.02     6038.29    865.15 o 
 -28   8   4     7417.47     6595.74   1045.11 o 
 -26   8   4      553.12      246.97    595.08 o 
 -24   8   4    32913.21    28189.47   2536.27 o 
 -22   8   4      250.20      395.95    452.46 o 
 -20   8   4    27699.36    28482.35   1519.07 o 
 -18   8   4     4461.67     4275.18    529.68 o 
 -16   8   4     1202.56     1659.92    383.66 o 
 -14   8   4    13561.35    15456.63    683.63 o 
 -12   8   4     2683.85     5717.30    775.31 o 
 -10   8   4    94539.86    95973.83   1489.69 o 
  -8   8   4     1193.27     3575.05    297.02 o 
  -6   8   4    51842.88    49182.67   1186.64 o 
  -4   8   4     3592.85     3448.35    299.29 o 
  -2   8   4      139.62      977.82    185.45 o 
   0   8   4    18091.91    20050.97    692.31 o 
   2   8   4    59090.20    59589.83    938.89 o 
   4   8   4      194.74       12.05    133.28 o 
   6   8   4    36136.14    35380.36    612.75 o 
   8   8   4     1104.20     3411.33    284.21 o 
  10   8   4     9232.83    11478.86    499.31 o 
  12   8   4      664.40     4203.01    316.90 o 
  14   8   4     3679.72     3771.08    333.09 o 
  16   8   4     4557.81     4749.79    414.46 o 
  18   8   4    26669.39    25064.42    769.10 o 
  20   8   4     8284.15     8577.63    625.16 o 
  22   8   4      315.35      394.01    448.75 o 
  24   8   4     6086.18     9297.84    805.58 o 
  26   8   4    13088.41    12059.78    943.63 o 
  28   8   4    10897.13     9484.70    958.49 o 
 -27   9   4     7310.41     9365.71   1635.03 o 
 -25   9   4      197.19      831.41    669.51 o 
 -23   9   4     5076.54     4191.18    685.74 o 
 -21   9   4     2072.44     1236.16    484.21 o 
 -19   9   4    31259.38    28926.90   1024.25 o 
 -17   9   4     4045.04     5298.88    495.56 o 
 -15   9   4     2501.97     6313.39    739.64 o 
 -13   9   4    52087.75    52712.95   1087.02 o 
 -11   9   4    66637.59    67908.31   1157.57 o 
  -9   9   4    44856.98    42895.33   1071.57 o 
  -7   9   4   162756.58   160463.77   2187.65 o 
  -5   9   4     1205.63     1085.00    233.70 o 
  -3   9   4   115311.80   111455.60   1462.33 o 
  -1   9   4     1876.86     3084.58    391.97 o 
   1   9   4    14769.11    18916.18    602.77 o 
   3   9   4    10837.60    12390.49    404.87 o 
   5   9   4    75184.42    76469.22    941.21 o 
   7   9   4     1211.72     1247.85    209.85 o 
   9   9   4    45648.11    45200.48   1183.83 o 
  11   9   4     1245.01     1370.77    291.73 o 
  13   9   4    37285.64    36435.55    791.08 o 
  15   9   4     2161.02     2670.50    319.35 o 
  17   9   4     7084.43     7393.73    496.45 o 
  19   9   4    14058.31    13456.07    699.39 o 
  21   9   4     2575.18     2600.31    506.74 o 
  23   9   4    20310.71    20197.37   1112.15 o 
  25   9   4       99.55     -405.06    560.42 o 
  27   9   4     5745.45     3812.77    891.95 o 
 -28  10   4      384.66      -93.65   1440.20 o 
 -26  10   4     3628.01     2457.21    814.48 o 
 -24  10   4    11846.78    12691.09   1685.63 o 
 -22  10   4     1774.87     3674.16    667.47 o 
 -20  10   4    36951.55    36735.82   1137.76 o 
 -18  10   4    40791.73    41778.28   1346.40 o 
 -16  10   4    38716.59    37764.84   1000.50 o 
 -14  10   4   123809.66   124254.43   1834.90 o 
 -12  10   4     7516.41     7582.32    462.77 o 
 -10  10   4    67758.45    66579.81   2381.33 o 
  -8  10   4     8473.60    10780.70    673.13 o 
  -6  10   4    29660.45    28430.57    722.79 o 
  -4  10   4    52135.56    59038.53   1365.19 o 
  -2  10   4    58912.47    56116.59    914.44 o 
   0  10   4    15464.46    14216.51    449.29 o 
   2  10   4    41319.28    42182.19    793.03 o 
   4  10   4     8967.38    10042.31    430.33 o 
   6  10   4    10453.86     9547.37    337.84 o 
   8  10   4    93690.43    94609.30   2050.59 o 
  10  10   4    68881.58    67543.41   1657.51 o 
  12  10   4    13792.61    13722.88    588.47 o 
  14  10   4    29777.31    31669.32   1509.84 o 
  16  10   4     9916.37    10386.53    539.09 o 
  18  10   4      663.05      801.56    348.14 o 
  20  10   4    28146.90    30800.89    926.01 o 
  22  10   4    12428.12    13062.39   1221.19 o 
  24  10   4    14448.56    12752.88   1174.97 o 
  26  10   4    22552.45    21869.20   2601.78 o 
  28  10   4     1884.02     1122.03    716.52 o 
 -27  11   4     2353.44     1434.03   1118.61 o 
 -25  11   4     4345.73     3640.67    827.10 o 
 -23  11   4      285.64       96.85    550.09 o 
 -21  11   4    15586.50    15701.69   1577.68 o 
 -19  11   4      654.69      635.48    474.17 o 
 -17  11   4    22474.23    24155.78   1357.46 o 
 -15  11   4     1679.80     1573.78    369.07 o 
 -13  11   4     3286.89     4855.58    659.34 o 
 -11  11   4    15047.59    15153.61    559.97 o 
  -9  11   4     1241.52     1953.26    300.37 o 
  -7  11   4    61366.59    59480.15   1123.60 o 
  -5  11   4     6496.61     7281.90    382.75 o 
  -3  11   4   133454.52   127035.43   1682.02 o 
  -1  11   4    53356.89    52219.16   1006.68 o 
   1  11   4   133857.08   129134.96   1815.87 o 
   3  11   4    98057.48    97513.13   1472.46 o 
   5  11   4    14186.31    15401.14    404.79 o 
   7  11   4    40989.23    44083.99    892.56 o 
   9  11   4    66370.80    66071.34   1457.93 o 
  11  11   4    14756.58    15342.80    545.61 o 
  13  11   4    80463.77    76943.38   1234.41 o 
  15  11   4    31291.96    34701.07   1214.84 o 
  17  11   4    11236.77    10759.50    958.41 o 
  19  11   4    25763.84    31982.18   1833.37 o 
  21  11   4      655.35     1480.64    432.67 o 
  23  11   4     6721.43     8580.15   1325.04 o 
  25  11   4     2691.72     2758.03    678.67 o 
  27  11   4      788.45     -814.55    785.15 o 
 -26  12   4      126.84      149.46    959.96 o 
 -24  12   4    22588.11    25211.28   4777.90 o 
 -22  12   4    12642.38    14629.47   1721.95 o 
 -20  12   4    17701.12    18968.55   2728.96 o 
 -18  12   4    38351.73    39199.09   1674.80 o 
 -16  12   4      234.12     2095.50    584.88 o 
 -14  12   4    12404.03    12504.29    836.04 o 
 -12  12   4     4050.81     5748.13    507.82 o 
 -10  12   4    13413.52    12829.17    698.05 o 
  -8  12   4      827.36     3956.87    392.93 o 
  -6  12   4     5454.32     4910.72    363.39 o 
  -4  12   4    13579.86    14621.17    738.87 o 
  -2  12   4     1595.39     2135.87    307.85 o 
   0  12   4    73443.62    73937.95   1147.29 o 
   2  12   4      622.87      368.67    182.24 o 
   4  12   4    27815.39    28190.87    596.62 o 
   6  12   4     1804.46     3732.68    252.66 o 
   8  12   4     2716.31     5661.11    552.48 o 
  10  12   4     7542.60     7650.43    403.47 o 
  12  12   4     3907.79     4827.59    382.59 o 
  14  12   4    16495.73    18479.52    611.07 o 
  16  12   4     4401.83     4300.38    416.86 o 
  18  12   4    18828.54    20493.00    735.57 o 
  20  12   4     2121.63     2051.90    448.30 o 
  22  12   4     2369.03     2246.91    707.47 o 
  24  12   4       32.13     -144.68    556.10 o 
  26  12   4    15883.80    12837.52   1163.22 o 
 -25  13   4     2317.05     1526.85   1079.34 o 
 -23  13   4    14290.99    13008.89   1212.78 o 
 -21  13   4     1249.69     2253.18    658.49 o 
 -19  13   4    14002.51    14376.26    871.41 o 
 -17  13   4      204.64      488.37    454.89 o 
 -15  13   4     3398.97     6249.98    621.38 o 
 -13  13   4     2993.98     3375.53    508.45 o 
 -11  13   4    81353.95    76222.57   1586.89 o 
  -9  13   4    36529.95    37634.83    958.03 o 
  -7  13   4   201799.88   196679.86   4806.46 o 
  -5  13   4    62293.38    61534.04   1073.55 o 
  -3  13   4   127574.42   123631.88   1712.59 o 
  -1  13   4    53385.42    57394.04   1592.19 o 
   1  13   4     5419.67     5544.28    368.13 o 
   3  13   4     9227.99    10412.82    414.41 o 
   5  13   4    34358.78    35370.21    777.47 o 
   7  13   4     3414.68     3490.99    241.97 o 
   9  13   4    51987.62    53663.28    972.81 o 
  11  13   4     3225.71     4819.73    384.78 o 
  13  13   4     2728.31     3404.77    387.23 o 
  15  13   4      173.83     2378.63    351.31 o 
  17  13   4    19852.53    18774.56    718.75 o 
  19  13   4     1571.71     1460.68    387.39 o 
  21  13   4     8986.16     9044.58    699.03 o 
  23  13   4     3317.75     2230.84    622.78 o 
  25  13   4      129.77     -573.20    658.53 o 
 -26  14   4     2001.37       58.90   1008.11 o 
 -24  14   4      333.89       32.76    965.94 o 
 -22  14   4     9805.47     8351.74    922.65 o 
 -20  14   4     2976.90     3262.16    644.91 o 
 -18  14   4    41001.07    41690.84   1605.73 o 
 -16  14   4     4433.84     4936.97    593.58 o 
 -14  14   4    64534.41    65056.39   2142.92 o 
 -12  14   4    15352.64    16349.39    857.69 o 
 -10  14   4    28689.03    30060.56   1187.95 o 
  -8  14   4     3915.36     3895.12    420.90 o 
  -6  14   4     9618.39    11739.46    588.60 o 
  -4  14   4     3737.68     3060.32    536.14 o 
  -2  14   4    48841.80    50862.55    928.60 o 
   0  14   4     6579.27     8655.57    433.97 o 
   2  14   4     9492.38    10420.50    450.53 o 
   4  14   4     3665.78     4350.23    327.87 o 
   6  14   4     9779.96    11019.18    462.33 o 
   8  14   4    14040.71    16712.77    712.44 o 
  10  14   4   124341.63   121195.22   1806.07 o 
  12  14   4    12726.89    12962.17    732.82 o 
  14  14   4    63046.65    63926.48   1162.71 o 
  16  14   4     1089.53     3818.88    647.86 o 
  18  14   4      505.92      532.73    369.51 o 
  20  14   4     3863.79     6399.98    554.48 o 
  22  14   4    22487.36    22156.88   1419.17 o 
  24  14   4     6614.56     6687.66   1469.08 o 
  26  14   4    22156.68    25236.78   2963.68 o 
 -25  15   4      557.26      933.40   1038.72 o 
 -23  15   4    10491.81     6888.80   1928.93 o 
 -21  15   4      305.56      364.46    567.87 o 
 -19  15   4      391.93     1247.31    517.51 o 
 -17  15   4     2585.87     4970.44    874.05 o 
 -15  15   4    10355.45    11289.08    771.28 o 
 -13  15   4      138.33     2910.01    530.30 o 
 -11  15   4    31367.10    33995.96   1368.83 o 
  -9  15   4     2130.43     3142.06    473.93 o 
  -7  15   4    50446.13    52997.79   1237.28 o 
  -5  15   4     9211.55     9339.38    574.42 o 
  -3  15   4    21289.86    22467.50    687.07 o 
  -1  15   4    57970.31    59003.84   1102.15 o 
   1  15   4      147.50      209.27    241.68 o 
   3  15   4    31455.32    30568.79    725.80 o 
   5  15   4     1177.15     1999.92    263.84 o 
   7  15   4    47504.97    48993.54    858.25 o 
   9  15   4     2639.45     6306.75    451.84 o 
  11  15   4     1579.14     2008.88    392.85 o 
  13  15   4     3405.01     5156.13    726.65 o 
  15  15   4    10633.83    11370.46    710.68 o 
  17  15   4     1252.61     1072.01    416.31 o 
  19  15   4    12210.55    13310.31   1166.34 o 
  21  15   4      933.65     2555.52    521.66 o 
  23  15   4     1068.78      829.20    698.18 o 
  25  15   4     1696.19     3734.52    847.83 o 
 -24  16   4     2490.77     1865.30   1038.17 o 
 -22  16   4    25241.56    21446.43   3287.25 o 
 -20  16   4     5478.88     5907.88    925.59 o 
 -18  16   4    36324.63    40272.91   2224.65 o 
 -16  16   4      689.91     1624.06    542.97 o 
 -14  16   4      925.72     4985.22    541.25 o 
 -12  16   4     4759.12     4553.24    560.35 o 
 -10  16   4     9960.38    10469.75    642.39 o 
  -8  16   4     4976.66     5488.02    502.67 o 
  -6  16   4    19157.10    19895.13    871.52 o 
  -4  16   4     7098.07     6628.19    451.68 o 
  -2  16   4     5916.27     7924.00   1003.14 o 
   0  16   4    36129.52    38155.61   1431.01 o 
   2  16   4    47450.61    47606.94    968.94 o 
   4  16   4    29387.15    32464.95    968.42 o 
   6  16   4    47867.93    48294.07    896.74 o 
   8  16   4     1558.68     2447.34    377.64 o 
  10  16   4    38526.06    37228.87    941.05 o 
  12  16   4      223.47     1553.15    383.05 o 
  14  16   4     4291.99     3582.89    453.41 o 
  16  16   4      713.65     1304.21    397.16 o 
  18  16   4     2147.32     2756.84    735.55 o 
  20  16   4     1899.36     1155.01    451.94 o 
  22  16   4     1837.34      993.11   1124.78 o 
  24  16   4     4024.57     3801.77    844.45 o 
 -23  17   4     3685.12     3186.44   1166.78 o 
 -21  17   4     6105.77     7377.82   1054.75 o 
 -19  17   4     4488.81     4664.74    689.20 o 
 -17  17   4    17366.85    19304.33    996.67 o 
 -15  17   4     1054.63      784.98    382.36 o 
 -13  17   4    19817.17    20316.53   1330.69 o 
 -11  17   4    10680.08    11988.29    785.95 o 
  -9  17   4     6692.22     7683.91    579.81 o 
  -7  17   4    31825.41    34974.52   1600.05 o 
  -5  17   4    54848.03    55740.68   1054.07 o 
  -3  17   4    26342.30    28145.52   1805.20 o 
  -1  17   4   145171.59   144980.88   2006.67 o 
   1  17   4     4770.41     4813.29    389.52 o 
   3  17   4    21800.23    21202.18    583.07 o 
   5  17   4     5198.33     6558.72    545.41 o 
   7  17   4     6175.70     7128.73    414.69 o 
   9  17   4     4061.10     4983.64    466.59 o 
  11  17   4    21832.84    23286.84   1263.94 o 
  13  17   4      110.28     -229.50    355.67 o 
  15  17   4     2712.68     4344.55    617.21 o 
  17  17   4    17050.08    21857.92    886.89 o 
  19  17   4     1780.41      859.16    450.56 o 
  21  17   4    10213.97    13595.51    909.20 o 
  23  17   4    13743.22    11515.82   2461.72 o 
 -22  18   4      975.04      718.19    868.11 o 
 -20  18   4     4859.33     2897.29    787.54 o 
 -18  18   4      621.59      455.47    532.39 o 
 -16  18   4     2130.50     2940.74    614.84 o 
 -14  18   4      362.62       37.05    375.77 o 
 -12  18   4    18717.71    19120.29    844.74 o 
 -10  18   4      697.77      656.20    374.17 o 
  -8  18   4    26493.47    26457.67   1086.93 o 
  -6  18   4      797.91      537.54    309.74 o 
  -4  18   4     4505.05     6326.32    637.18 o 
  -2  18   4      235.17      591.46    314.58 o 
   0  18   4     2041.81     5507.38    420.59 o 
   2  18   4     6064.50     7443.17    460.36 o 
   4  18   4     9807.38    10565.14    458.99 o 
   6  18   4    18728.46    19390.95    610.04 o 
   8  18   4     4366.75     4196.12    426.14 o 
  10  18   4    41125.76    44000.07   1052.30 o 
  12  18   4    38353.67    36835.05    988.25 o 
  14  18   4    40625.27    41208.43   1061.02 o 
  16  18   4    35302.77    35071.09   2420.10 o 
  18  18   4      388.40     -282.25    415.14 o 
  20  18   4    10391.33     9298.48   1466.97 o 
  22  18   4     1766.84     2855.66    822.51 o 
 -23  19   4    12633.75    10325.52   1559.13 o 
 -21  19   4    12763.87    11847.07   1782.63 o 
 -19  19   4     2222.18     2524.67    726.93 o 
 -17  19   4     2036.44     1600.66    544.98 o 
 -15  19   4    12301.33    13805.94   1312.68 o 
 -13  19   4     1492.42     1797.31    474.04 o 
 -11  19   4    25146.97    35247.21   1277.04 o 
  -9  19   4    14788.62    14250.80    900.64 o 
  -7  19   4     3687.90     7875.44    984.83 o 
  -5  19   4     8352.83     9167.14    703.44 o 
  -3  19   4     1666.37     2624.22    370.11 o 
  -1  19   4     5222.44     5470.27    432.51 o 
   1  19   4     3502.01     4763.52    533.79 o 
   3  19   4     1079.52     1136.65    303.44 o 
   5  19   4     1564.70     2052.32    323.04 o 
   7  19   4     1227.04     1855.31    361.23 o 
   9  19   4    31707.56    32180.85   1130.29 o 
  11  19   4      554.26      259.42    388.55 o 
  13  19   4    13465.78    15239.40    725.34 o 
  15  19   4      494.08      791.08    422.30 o 
  17  19   4     4879.56     5302.98    568.52 o 
  19  19   4     2239.98     1591.01    618.42 o 
  21  19   4     1270.51      680.64    748.70 o 
  23  19   4     5388.81     4687.29   1350.52 o 
 -22  20   4     4919.00     3399.45   1007.85 o 
 -20  20   4     1828.14     1693.10    651.53 o 
 -18  20   4    10305.12    11211.79   1569.62 o 
 -16  20   4     1799.97     1717.23    504.65 o 
 -14  20   4     4040.94     6284.24    634.68 o 
 -12  20   4     1987.49     2485.44    468.85 o 
 -10  20   4    27675.51    27711.54    896.84 o 
  -8  20   4     7908.15     8322.99    531.92 o 
  -6  20   4    41138.32    41341.61   1020.09 o 
  -4  20   4    15161.16    14147.04    671.83 o 
  -2  20   4     1548.08     1248.76    352.37 o 
   0  20   4     1985.77     2447.87    370.08 o 
   2  20   4    28284.71    30012.88   1032.53 o 
   4  20   4    16844.13    16480.20    801.11 o 
   6  20   4    69439.86    71022.82   1134.24 o 
   8  20   4    27846.08    28437.14   1232.06 o 
  10  20   4    37125.32    37685.25   1010.42 o 
  12  20   4    17828.69    25896.23   1976.17 o 
  14  20   4     3062.79     2788.82    464.71 o 
  16  20   4     5646.46     5668.44    602.24 o 
  18  20   4     4903.18     3771.56    716.78 o 
  20  20   4     1835.93      647.60    601.51 o 
  22  20   4     3076.02     3757.77   1547.45 o 
 -21  21   4     6491.83     7012.76    866.83 o 
 -19  21   4     1459.43      140.48    721.63 o 
 -17  21   4    10594.70    11832.52    910.55 o 
 -15  21   4      887.45     2838.14    510.97 o 
 -13  21   4     9027.69     9348.13    661.43 o 
 -11  21   4      739.44     1055.85    409.56 o 
  -9  21   4     2597.08     1836.19    427.18 o 
  -7  21   4     5909.49     5422.19    580.82 o 
  -5  21   4    37333.99    36968.79   1143.73 o 
  -3  21   4    21612.14    21193.33    749.37 o 
  -1  21   4    39557.92    40591.05    962.11 o 
   1  21   4     7550.42     7887.04    489.74 o 
   3  21   4     7762.96     8028.33    484.68 o 
   5  21   4      724.99     1987.17    328.01 o 
   7  21   4     5951.55     6699.75    508.05 o 
   9  21   4     2240.37     2952.05    457.14 o 
  11  21   4    15446.49    14844.03    729.65 o 
  13  21   4     1215.83     2327.94    472.84 o 
  15  21   4      444.40        7.14    435.12 o 
  17  21   4     5884.50    10565.64    819.19 o 
  19  21   4    12896.37    11857.81    964.12 o 
  21  21   4     6348.32     5955.64   1172.37 o 
 -20  22   4     3019.40     2456.66    671.66 o 
 -18  22   4     1654.28     1594.82    597.30 o 
 -16  22   4     1747.65     2217.36    610.80 o 
 -14  22   4    22599.29    20959.53   1355.79 o 
 -12  22   4     2234.78     1606.16    465.90 o 
 -10  22   4    12241.75    13306.94    890.77 o 
  -8  22   4      355.11      474.78    396.74 o 
  -6  22   4     2311.68     3137.05    471.30 o 
  -4  22   4     1007.00     2916.65    424.66 o 
  -2  22   4     1539.56     1444.87    406.31 o 
   0  22   4      346.65     2423.84    423.03 o 
   2  22   4     7816.12     7505.66    524.44 o 
   4  22   4      740.95      691.31    313.45 o 
   6  22   4     3676.54     4826.26    432.21 o 
   8  22   4      347.00      964.06    405.90 o 
  10  22   4     1959.95     3133.59    494.80 o 
  12  22   4    13143.72    13278.84    721.99 o 
  14  22   4     9657.30     8671.65    645.05 o 
  16  22   4    24688.34    26183.70   1855.73 o 
  18  22   4     1069.87     1473.75    657.48 o 
  20  22   4     5233.19     3332.33   1107.36 o 
 -19  23   4     5396.75     3521.93    817.67 o 
 -17  23   4    13648.81    12538.42   1447.54 o 
 -15  23   4      989.89      857.42    541.20 o 
 -13  23   4     3108.43     3103.90    524.24 o 
 -11  23   4     6329.08     7130.90    880.43 o 
  -9  23   4    19853.76    19389.04    901.98 o 
  -7  23   4     2465.00     3677.67    642.54 o 
  -5  23   4    18173.21    18247.30   1022.43 o 
  -3  23   4     1552.85     1456.35    393.61 o 
  -1  23   4     1721.72     2267.64    412.27 o 
   1  23   4    12302.98    13411.23    678.87 o 
   3  23   4    19365.40    20485.35    732.27 o 
   5  23   4     5681.68     4587.51    423.18 o 
   7  23   4     7944.65     9764.86    916.20 o 
   9  23   4     5178.29     4776.98    690.73 o 
  11  23   4      295.66      265.47    435.34 o 
  13  23   4    14086.40    15467.32    793.50 o 
  15  23   4    10300.52    10434.69   1079.03 o 
  17  23   4     3825.17     3867.24    770.44 o 
  19  23   4    12951.51    13698.37   1687.43 o 
 -16  24   4     3993.99     3139.13    751.77 o 
 -14  24   4     6495.42     5588.43    771.27 o 
 -12  24   4       28.36      738.30    604.30 o 
 -10  24   4    14359.88    10979.06    843.29 o 
  -8  24   4     6343.47    10036.54    965.59 o 
  -6  24   4    24065.23    23036.74   1218.01 o 
  -4  24   4    35003.96    38554.17   1732.22 o 
  -2  24   4     4701.45     4994.60    488.95 o 
   0  24   4    24158.34    23888.52   1252.74 o 
   2  24   4     2386.76     2642.43    475.09 o 
   4  24   4     1069.03      278.91    350.03 o 
   6  24   4    22434.83    24798.32   1391.78 o 
   8  24   4    32921.93    32336.17   2031.10 o 
  10  24   4    11942.15    12162.25    713.79 o 
  12  24   4    22725.88    25453.88   2045.15 o 
  14  24   4      306.45      537.36    588.84 o 
  16  24   4     2519.99     3400.03    798.44 o 
 -15  25   4     1605.83     3129.77    849.50 o 
 -13  25   4      135.65     -691.91    683.41 o 
 -11  25   4     3088.83     4283.44    776.23 o 
  -9  25   4       82.95      259.31    600.49 o 
  -7  25   4    10472.51     8568.71    843.30 o 
  -5  25   4      451.53      406.40    531.29 o 
  -3  25   4      898.47     1046.74    535.98 o 
  -1  25   4      664.06      836.03    539.88 o 
   1  25   4      295.24     1566.74    512.48 o 
   3  25   4      763.86     1311.16    422.64 o 
   5  25   4     3017.45     2168.14    574.76 o 
   7  25   4     4694.67     5513.25    560.02 o 
   9  25   4      218.59      300.64    548.85 o 
  11  25   4     4432.63     4212.45    695.96 o 
  13  25   4     2312.90     2324.92    960.20 o 
  15  25   4      538.95       96.61    595.18 o 
 -14  26   4    21643.32    19605.22   2593.91 o 
 -12  26   4    16201.62    14480.22   1177.18 o 
 -10  26   4    22377.88    19383.89   2139.95 o 
  -8  26   4    13035.38    12850.81   1025.38 o 
  -6  26   4     3514.25     2003.47    665.22 o 
  -4  26   4    11854.97    11182.09   1152.00 o 
  -2  26   4     1014.78     1326.00    609.69 o 
   0  26   4     2122.19     1353.19    549.59 o 
   2  26   4     5705.20     5775.86    664.19 o 
   4  26   4     1125.54      669.20    612.61 o 
   6  26   4      835.66      514.72    604.79 o 
   8  26   4      650.32      869.54    913.35 o 
  10  26   4     3726.33     1797.12    621.43 o 
  12  26   4      112.75     -881.40    573.54 o 
  14  26   4     2031.15     1342.50    658.64 o 
 -11  27   4      819.38      661.81    712.47 o 
  -9  27   4     5677.91     4603.85    826.89 o 
  -7  27   4     1553.99       92.39    636.61 o 
  -5  27   4     2548.13     2490.15    709.54 o 
  -3  27   4      371.53      329.44    593.92 o 
  -1  27   4     1842.35     2148.33    653.42 o 
   1  27   4     1748.01      989.33    637.63 o 
   3  27   4    23820.13    24290.39   1551.28 o 
   5  27   4     9358.27     9617.33   1553.21 o 
   7  27   4    19259.76    18570.09   1381.19 o 
   9  27   4     7103.05     8495.31   1497.09 o 
  11  27   4     2381.51     1119.20    641.68 o 
 -10  28   4     1873.75      314.38    723.23 o 
  -8  28   4    10989.60     8851.92    930.92 o 
  -6  28   4     4461.32     3455.98    766.57 o 
  -4  28   4    20821.48    16788.44   1388.91 o 
  -2  28   4     4677.92     2461.05    711.97 o 
   0  28   4    14254.51    11847.46   1032.27 o 
   2  28   4     9080.62     8037.17    993.63 o 
   4  28   4     2875.59     2692.93    766.83 o 
   6  28   4      523.38      735.74    937.88 o 
   8  28   4     7540.43     7248.99    859.26 o 
  10  28   4      429.26     -316.12    653.60 o 
  -7  29   4     8113.48     4615.55    829.79 o 
  -5  29   4     7463.02     8161.17    977.38 o 
  -3  29   4     2634.08     1751.74    726.33 o 
  -1  29   4    12838.55    11131.94   1402.45 o 
   1  29   4     5681.49     3987.19    777.97 o 
   3  29   4    10583.84     8256.55    971.82 o 
   5  29   4      217.87     -903.13    682.30 o 
   7  29   4      516.35      387.09    730.68 o 
   1   0   5    16224.74    15303.93    350.65 o 
   3   0   5    24753.51    26476.31    543.87 o 
   5   0   5      679.95      370.57    155.85 o 
   7   0   5     1251.64     1247.93    166.82 o 
   9   0   5     9673.39    10504.37    507.95 o 
  11   0   5    53890.40    49411.00    973.83 o 
  13   0   5    23497.22    22678.73    889.22 o 
  15   0   5    56193.87    57234.89   1315.49 o 
  17   0   5    24444.29    24749.68    953.82 o 
  19   0   5    12798.80    12529.98    727.94 o 
  21   0   5     4568.22     5227.03    519.60 o 
  23   0   5     1352.23     2440.65    524.87 o 
  25   0   5    11764.51    11076.77    957.81 o 
  27   0   5     3417.39     1506.87    853.81 o 
  29   0   5     9445.51     6116.91    947.31 o 
 -28   1   5     7302.66     4369.99    843.74 o 
 -26   1   5    19059.12    16234.56   1113.24 o 
 -24   1   5    18141.60    17550.46   1366.22 o 
 -22   1   5    62599.49    59677.47   1554.86 o 
 -20   1   5    13089.67    13653.16    774.24 o 
 -18   1   5    32872.26    33081.88   1004.12 o 
 -16   1   5     7034.76     9860.22    682.09 o 
 -14   1   5    37808.07    38770.07   1037.85 o 
 -12   1   5    39285.39    39770.75    972.80 o 
 -10   1   5    59231.94    60178.77   1522.67 o 
  -8   1   5    71115.64    70814.52   1434.55 o 
  -6   1   5    65706.07    65500.66   1722.20 o 
  -4   1   5    54874.62    54308.28   1065.92 o 
  -2   1   5     2645.94     2240.44    158.18 o 
   0   1   5    17729.63    17380.27    390.06 o 
   2   1   5    89909.82    87983.58   1106.28 o 
   4   1   5    73701.68    65125.39   5950.44 o 
   6   1   5    47740.66    49243.31   2693.86 o 
   8   1   5    16721.21    13633.75    606.07 o 
  10   1   5     4938.91     6319.07    416.60 o 
  12   1   5    16016.30    15447.68    710.98 o 
  14   1   5    39856.21    37734.26   1166.39 o 
  16   1   5    12448.69    13140.33    720.57 o 
  18   1   5    42837.51    44687.25   1236.85 o 
  20   1   5     4981.67     7254.64    647.87 o 
  22   1   5    28788.89    28383.51   1006.86 o 
  24   1   5     3406.20     2891.79    525.99 o 
  26   1   5     6877.91     6264.27    920.82 o 
  28   1   5     8746.00     6595.99   1230.10 o 
 -29   2   5     8242.71     5886.17    937.20 o 
 -27   2   5       39.86     -274.33    634.70 o 
 -25   2   5     7492.60     6679.07    829.23 o 
 -23   2   5     6097.01     6095.53    706.68 o 
 -21   2   5     4409.96     4478.07    616.80 o 
 -19   2   5    19319.72    22385.03    953.80 o 
 -17   2   5     1956.46     1899.16    446.59 o 
 -15   2   5    33387.35    34414.17    948.00 o 
 -13   2   5     4933.01     7479.23    492.15 o 
 -11   2   5    68655.76    71102.18   1235.76 o 
  -9   2   5    49873.07    47720.14   1172.94 o 
  -7   2   5    86075.17    83267.22   1366.11 o 
  -5   2   5   152491.67   144478.56   5689.96 o 
  -3   2   5   104757.53   110005.82   1809.93 o 
  -1   2   5    84793.55    82330.09   1217.12 o 
   1   2   5     3120.61     2448.23    198.10 o 
   3   2   5    30585.06    29799.30    812.69 o 
   5   2   5    82160.35    82882.65   1229.40 o 
   7   2   5   145868.45   137600.70   2172.86 o 
   9   2   5   121445.98   119184.02   1713.29 o 
  11   2   5    92188.16    89229.26   2176.63 o 
  13   2   5     8710.55    12116.02    588.22 o 
  15   2   5     8665.17    11799.40    737.94 o 
  17   2   5     3378.28     6316.31    615.63 o 
  19   2   5    10201.57     9724.63    723.80 o 
  21   2   5    17834.96    16969.01    797.42 o 
  23   2   5    12666.08    12289.78    946.25 o 
  25   2   5    17469.91    17300.18    853.14 o 
  27   2   5      136.46      173.03    671.38 o 
  29   2   5     8720.60     7039.68    984.35 o 
 -28   3   5     4115.64     2625.11    779.70 o 
 -26   3   5    12658.81    11716.20   1230.90 o 
 -24   3   5     1239.64     1282.14    578.90 o 
 -22   3   5    24314.65    23733.76   1150.00 o 
 -20   3   5     1345.58     1535.91    538.54 o 
 -18   3   5     7809.64     8369.24    682.99 o 
 -16   3   5    13545.95    14897.32    719.82 o 
 -14   3   5     2992.40     3477.34    370.10 o 
 -12   3   5    53495.33    52831.89    932.62 o 
 -10   3   5     2120.84     2599.73    247.66 o 
  -8   3   5    36492.72    34447.04    611.95 o 
  -6   3   5    15258.52    15645.33    519.34 o 
  -4   3   5    23522.34    23744.66    409.06 o 
  -2   3   5    33305.56    32535.80   1172.81 o 
   0   3   5    23824.90    23121.06    517.88 o 
   2   3   5   107274.84   110027.13   1970.35 o 
   4   3   5     4123.62     4123.44    243.20 o 
   6   3   5    34736.43    31166.60    923.38 o 
   8   3   5    31653.40    32092.07    950.02 o 
  10   3   5    23159.81    23192.15    682.56 o 
  12   3   5    15639.40    15867.04    590.92 o 
  14   3   5    30502.50    30255.91    906.86 o 
  16   3   5     8282.19     8282.00    621.63 o 
  18   3   5    18481.08    18469.06    894.31 o 
  20   3   5     3974.60     5306.22    624.91 o 
  22   3   5    33627.14    33738.44   1027.87 o 
  24   3   5    17995.81    17928.41    873.98 o 
  26   3   5    13661.76    14383.26   1318.41 o 
  28   3   5    12059.86    10117.43   1405.14 o 
 -29   4   5     8299.70     5089.02    877.39 o 
 -27   4   5     5696.44     3381.36    791.95 o 
 -25   4   5    11317.69     8899.46    908.93 o 
 -23   4   5    18281.34    17566.78    996.16 o 
 -21   4   5    12156.47    11553.13    802.71 o 
 -19   4   5    18839.23    21167.19    949.24 o 
 -17   4   5     1148.66     2197.32    487.98 o 
 -15   4   5    73756.38    74767.55   1633.66 o 
 -13   4   5    39093.07    38428.94    837.31 o 
 -11   4   5    59856.45    62713.70   1604.21 o 
  -9   4   5    76732.02    72381.96   1259.89 o 
  -7   4   5     4821.11     5235.61    405.08 o 
  -5   4   5    49445.61    44392.73   1923.85 o 
  -3   4   5     4949.32     4630.06    193.66 o 
  -1   4   5    71244.91    71661.49   1257.57 o 
   1   4   5    54709.95    55292.58   1272.33 o 
   3   4   5    22424.18    22703.21    430.52 o 
   5   4   5    17170.63    18767.33    625.10 o 
   7   4   5     6072.20     7487.19    386.83 o 
   9   4   5    10267.25    10476.11    397.83 o 
  11   4   5    15784.79    15644.67    465.82 o 
  13   4   5    13866.30    13516.16    635.28 o 
  15   4   5     3963.66     3338.65    554.59 o 
  17   4   5      693.73     1090.00    444.59 o 
  19   4   5     1447.72      873.36    469.71 o 
  21   4   5     5495.02     5600.59    568.75 o 
  23   4   5     1056.66     1211.51    485.96 o 
  25   4   5     7093.42     5972.41    736.09 o 
  27   4   5      160.23     -188.08    674.24 o 
  29   4   5     3319.06     2593.48   1112.26 o 
 -28   5   5     2239.16      917.30    948.25 o 
 -26   5   5    10921.12     8799.33    971.95 o 
 -24   5   5     9574.14    10619.66   1029.59 o 
 -22   5   5    29219.91    29329.81   1118.63 o 
 -20   5   5    19249.74    19453.04    939.18 o 
 -18   5   5    19266.12    19195.43    890.08 o 
 -16   5   5    33618.28    34879.91   1143.26 o 
 -14   5   5     1799.31     3831.01    626.68 o 
 -12   5   5    45773.40    43701.97   1170.55 o 
 -10   5   5    79305.27    79557.35   1207.46 o 
  -8   5   5    63054.74    60488.71    962.11 o 
  -6   5   5    26679.12    24325.19   1782.26 o 
  -4   5   5    16208.11    17734.51    654.18 o 
  -2   5   5    79976.84    80818.81   1422.84 o 
   0   5   5      497.74      310.74    101.41 o 
   2   5   5   157865.22   156252.88   2063.55 o 
   4   5   5    48461.60    45018.00   1392.16 o 
   6   5   5   140904.13   146181.38   2297.09 o 
   8   5   5    36400.35    33655.27    931.24 o 
  10   5   5     8413.46     9283.59    352.05 o 
  12   5   5    15655.72    16507.06    717.36 o 
  14   5   5    15679.22    15132.44    651.75 o 
  16   5   5    17402.27    17719.12    792.51 o 
  18   5   5    25042.17    28803.09   1012.91 o 
  20   5   5     3757.37     4073.16    478.92 o 
  22   5   5     9648.45    10836.99   1177.25 o 
  24   5   5     4886.71     6833.02   1258.83 o 
  26   5   5      442.95     -119.41    676.55 o 
  28   5   5     7859.49     7031.06    925.13 o 
 -27   6   5      737.41      143.81    830.56 o 
 -25   6   5     1690.81      275.67    580.20 o 
 -23   6   5    10089.74     8971.06    891.23 o 
 -21   6   5     5154.17     5527.58   1287.56 o 
 -19   6   5    18827.37    19883.00    916.51 o 
 -17   6   5     2498.71     3728.09    499.51 o 
 -15   6   5    14128.94    15263.33    720.79 o 
 -13   6   5    10273.27    10294.67    559.36 o 
 -11   6   5     2204.55     1539.69    503.84 o 
  -9   6   5    51273.42    48143.52   1110.10 o 
  -7   6   5    22248.59    23221.35    673.13 o 
  -5   6   5   138767.33   139673.92   3177.14 o 
  -3   6   5    33699.04    29330.56    644.06 o 
  -1   6   5    49479.32    56643.84   1272.34 o 
   1   6   5    67270.90    66297.07   1109.61 o 
   3   6   5    14796.67    16025.85    398.24 o 
   5   6   5    25683.02    24306.46    759.87 o 
   7   6   5    50325.42    50402.65    919.82 o 
   9   6   5    56967.11    57898.48    934.89 o 
  11   6   5    29265.79    30648.69    667.93 o 
  13   6   5     3003.61     4044.24    334.09 o 
  15   6   5     2893.43     4225.88    504.53 o 
  17   6   5     4402.86     6965.74    619.47 o 
  19   6   5    25972.27    27122.94   1017.69 o 
  21   6   5    19088.07    19802.64    974.34 o 
  23   6   5    24832.67    25068.78   1569.72 o 
  25   6   5     7538.09     9395.05   1336.32 o 
  27   6   5     1161.07     1024.51    742.74 o 
 -28   7   5     6861.46     5476.94   1013.12 o 
 -26   7   5    11544.43    11563.16   1749.02 o 
 -24   7   5     2758.06     2172.15    987.92 o 
 -22   7   5       21.98     1022.85    529.42 o 
 -20   7   5     3167.45     3015.06    563.74 o 
 -18   7   5     7607.63     9605.38   1141.72 o 
 -16   7   5    17946.27    19724.02    724.87 o 
 -14   7   5    16870.19    17382.29    918.07 o 
 -12   7   5    24540.54    27273.44    803.01 o 
 -10   7   5     1549.28     3266.79    326.16 o 
  -8   7   5    11940.72    13773.64    471.64 o 
  -6   7   5    48914.60    48828.97   1180.36 o 
  -4   7   5     6534.44     8381.22    449.47 o 
  -2   7   5   147862.67   142623.56   2023.63 o 
   0   7   5     1298.49     1301.67    149.40 o 
   2   7   5    85845.81    86865.82   1130.56 o 
   4   7   5     4701.13     4325.46    279.66 o 
   6   7   5    20790.14    22229.27    730.36 o 
   8   7   5    33497.64    30252.17    765.02 o 
  10   7   5     1477.92     1909.57    250.73 o 
  12   7   5    24305.71    23713.33    686.71 o 
  14   7   5     2906.44     3142.94    382.69 o 
  16   7   5    30093.59    31055.63    908.53 o 
  18   7   5     1197.39     1897.28    427.13 o 
  20   7   5      691.48      572.66    461.87 o 
  22   7   5     1145.20      995.09    454.52 o 
  24   7   5     9740.01     9506.05    810.36 o 
  26   7   5      697.58      645.75    705.70 o 
  28   7   5     7636.97     6060.15   1595.63 o 
 -27   8   5     5777.58     5380.63   1163.97 o 
 -25   8   5    25134.30    21068.30   1471.71 o 
 -23   8   5    13483.28    12164.98    847.99 o 
 -21   8   5    16436.09    15314.07    889.28 o 
 -19   8   5     2002.52     2711.42    720.83 o 
 -17   8   5      889.47     2004.40    454.83 o 
 -15   8   5    17366.49    17854.61    697.25 o 
 -13   8   5   101375.90    96278.98   1631.05 o 
 -11   8   5    69683.53    70144.78   1195.69 o 
  -9   8   5   148723.14   142000.23   1897.91 o 
  -7   8   5    33210.20    30395.35   1361.94 o 
  -5   8   5    37819.40    37208.53    939.65 o 
  -3   8   5    31456.14    32154.31    670.79 o 
  -1   8   5    17561.81    15547.64    564.06 o 
   1   8   5    68295.04    66783.81   1231.11 o 
   3   8   5    37164.45    34541.96    723.48 o 
   5   8   5    62034.02    61412.61   1074.82 o 
   7   8   5    11931.08    13403.58    583.10 o 
   9   8   5    21762.19    21439.44    622.72 o 
  11   8   5    14246.92    15546.36    601.56 o 
  13   8   5    32111.87    32733.35    778.10 o 
  15   8   5    65877.57    65183.12   1251.25 o 
  17   8   5     4443.33     5749.61    519.15 o 
  19   8   5    20032.89    21015.47   1514.34 o 
  21   8   5     4445.73     4928.39    636.88 o 
  23   8   5     4438.72     3904.45    651.26 o 
  25   8   5      378.28     -193.69    662.25 o 
  27   8   5     1046.84      142.73    776.78 o 
 -28   9   5     4386.92     3461.70    973.30 o 
 -26   9   5     1037.36      740.98    781.58 o 
 -24   9   5     1254.17     1334.22    615.77 o 
 -22   9   5     5169.80     5422.13    769.69 o 
 -20   9   5     5010.38     5643.89    618.22 o 
 -18   9   5     9368.58     8683.06    774.84 o 
 -16   9   5    29847.61    29476.09   1039.26 o 
 -14   9   5     5796.63     5975.66    478.60 o 
 -12   9   5    14355.51    17361.75    620.15 o 
 -10   9   5    14158.52    14886.97    553.55 o 
  -8   9   5    21303.49    21923.13    591.38 o 
  -6   9   5    59894.88    59896.18   1060.81 o 
  -4   9   5    10786.29    11115.71    475.22 o 
  -2   9   5   119388.56   119101.94   1811.36 o 
   0   9   5    10148.71    11154.90    509.21 o 
   2   9   5    49722.31    46777.41   1075.84 o 
   4   9   5    76435.35    74605.24    999.40 o 
   6   9   5    52097.58    49319.01    810.14 o 
   8   9   5   149840.73   144636.91   1914.92 o 
  10   9   5    27819.34    27337.57    702.44 o 
  12   9   5    66203.00    67538.92   1202.60 o 
  14   9   5      893.81     4643.01    400.44 o 
  16   9   5    12910.55    13514.85    663.85 o 
  18   9   5    11505.85    12216.32    653.14 o 
  20   9   5    19531.68    19460.72   1444.50 o 
  22   9   5    10213.44     9555.44    786.37 o 
  24   9   5     9399.54     9434.42   1547.56 o 
  26   9   5     3563.32     5590.35    884.09 o 
  28   9   5     1389.42     1305.13   1378.56 o 
 -27  10   5     2576.51     1817.46    821.15 o 
 -25  10   5    12876.58    13134.27   1347.23 o 
 -23  10   5      442.11     1397.37    625.30 o 
 -21  10   5     6805.25     6447.30    788.03 o 
 -19  10   5     9794.50     9344.13    872.86 o 
 -17  10   5    12061.88    12271.46   1268.32 o 
 -15  10   5     6179.54     7786.07    533.26 o 
 -13  10   5    33285.61    32342.92    946.22 o 
 -11  10   5     8655.40    10544.98    501.27 o 
  -9  10   5    27343.35    26403.51    876.47 o 
  -7  10   5     1450.53     2365.14    310.31 o 
  -5  10   5     7892.81     8044.73    465.84 o 
  -3  10   5    22289.90    21266.73    537.30 o 
  -1  10   5     4538.17     5026.89    302.24 o 
   1  10   5    58067.39    59330.92   1013.43 o 
   3  10   5     2199.42     2235.46    260.82 o 
   5  10   5    78012.20    78050.88   1294.39 o 
   7  10   5     1317.58     2703.52    315.79 o 
   9  10   5    14595.59    16249.40    882.35 o 
  11  10   5    26028.95    25375.58    891.03 o 
  13  10   5     2079.50     2195.41    406.02 o 
  15  10   5    18733.61    20514.04    758.61 o 
  17  10   5      436.36      321.94    358.36 o 
  19  10   5    16413.02    18158.39    803.11 o 
  21  10   5     4867.98     6069.61    696.55 o 
  23  10   5     7803.64     9062.51   1017.75 o 
  25  10   5     8128.46     5199.26   1158.90 o 
  27  10   5     1954.96      837.24    847.29 o 
 -26  11   5     5976.53     6104.91   1017.65 o 
 -24  11   5     6655.09     6394.49    860.01 o 
 -22  11   5    12179.65    12147.00    999.94 o 
 -20  11   5     2891.33     4412.99   1087.11 o 
 -18  11   5    15697.17    17067.84   1075.51 o 
 -16  11   5    22457.50    22739.64    936.56 o 
 -14  11   5    36351.35    36501.79   1237.31 o 
 -12  11   5    24055.61    24678.01    884.56 o 
 -10  11   5    25813.72    27508.33   1113.08 o 
  -8  11   5    13354.67    14660.44    613.65 o 
  -6  11   5    29261.05    31168.30    790.37 o 
  -4  11   5    15923.45    17135.21    510.83 o 
  -2  11   5    93484.27    94099.09   2051.37 o 
   0  11   5    55032.28    53058.77    865.85 o 
   2  11   5    70383.39    67774.44   2152.23 o 
   4  11   5    61739.30    62350.41   1447.06 o 
   6  11   5     2605.75     3059.18    293.45 o 
   8  11   5    72149.98    71365.01   1044.61 o 
  10  11   5     8752.23    10458.60    490.89 o 
  12  11   5    26170.30    25814.50    796.14 o 
  14  11   5     8138.81     9072.34    876.38 o 
  16  11   5    10146.38    10144.73    607.68 o 
  18  11   5    10130.99    10474.52    633.01 o 
  20  11   5     2633.27     3309.73    480.72 o 
  22  11   5    13522.75    12416.67   1072.66 o 
  24  11   5     1665.88      411.52    718.34 o 
  26  11   5     2732.80     1919.37    811.92 o 
 -25  12   5    19205.25    17356.65   1885.01 o 
 -23  12   5     4758.57     5624.88    818.02 o 
 -21  12   5     6991.85     7748.21    862.29 o 
 -19  12   5    11277.42    11721.33    970.81 o 
 -17  12   5      232.36      373.81    420.38 o 
 -15  12   5     4609.43     6225.97    601.45 o 
 -13  12   5    54728.89    55076.34   1341.94 o 
 -11  12   5    24809.83    24032.70    810.78 o 
  -9  12   5    65000.33    66260.55   1281.89 o 
  -7  12   5    24131.04    22867.63    730.08 o 
  -5  12   5    15595.07    16645.81    660.20 o 
  -3  12   5    15948.21    16981.83    553.49 o 
  -1  12   5    16196.06    16466.97    523.43 o 
   1  12   5    39927.26    38798.38    808.03 o 
   3  12   5    53611.37    52091.11    872.07 o 
   5  12   5    45070.09    45298.37    775.26 o 
   7  12   5    24896.22    27623.51    622.18 o 
   9  12   5    14774.14    17522.14    598.86 o 
  11  12   5    23618.02    24967.31    758.46 o 
  13  12   5    23528.62    27628.74    825.62 o 
  15  12   5    67385.76    64315.98   1294.80 o 
  17  12   5    25907.05    24283.13   1010.76 o 
  19  12   5    26971.53    29775.83   1128.25 o 
  21  12   5    11079.10    12165.87   2254.84 o 
  23  12   5     3420.31     3527.23    903.31 o 
  25  12   5     7148.20     7271.14   1231.87 o 
 -26  13   5     5417.30     3502.96   1341.20 o 
 -24  13   5      297.24      -19.83    670.96 o 
 -22  13   5    13509.53    11548.80   1412.14 o 
 -20  13   5       70.79     1385.98    636.32 o 
 -18  13   5    17299.71    17491.30   1353.54 o 
 -16  13   5      566.68     1322.31    462.14 o 
 -14  13   5     1511.04     1113.57    449.53 o 
 -12  13   5    23904.14    26402.58    866.71 o 
 -10  13   5     2074.73     2334.58    410.87 o 
  -8  13   5    31665.09    32083.49    880.54 o 
  -6  13   5     3362.37     5139.08    457.84 o 
  -4  13   5    14170.35    14886.71    585.68 o 
  -2  13   5     8256.63    11388.40    596.14 o 
   0  13   5    24108.08    22356.88    689.26 o 
   2  13   5     5299.47     7666.66    683.84 o 
   4  13   5    41137.26    40023.70    775.91 o 
   6  13   5    10059.24     9867.86    465.90 o 
   8  13   5   101612.23    99637.41   1446.81 o 
  10  13   5    32043.13    32881.04    869.38 o 
  12  13   5    53502.12    53494.55   1230.42 o 
  14  13   5     8810.94    13695.78   1673.40 o 
  16  13   5     1527.30     2274.03    419.25 o 
  18  13   5    20130.78    20841.12    844.62 o 
  20  13   5    12029.69    11845.92    770.82 o 
  22  13   5    13898.07    15636.39   1158.45 o 
  24  13   5     6820.90     6467.36   1040.16 o 
  26  13   5     1911.99     2832.30   1589.88 o 
 -25  14   5    14058.10    12279.54   2439.13 o 
 -23  14   5     5988.91     4861.35    833.48 o 
 -21  14   5     2557.63     2077.54    659.01 o 
 -19  14   5     6489.51     7301.49    833.64 o 
 -17  14   5    15367.94    15711.83   1116.87 o 
 -15  14   5     9858.40     9882.57    845.28 o 
 -13  14   5     9240.50    15324.10   1566.63 o 
 -11  14   5     7299.30     8509.63    591.67 o 
  -9  14   5      897.98     4921.44    477.22 o 
  -7  14   5     3173.99     4089.61    439.93 o 
  -5  14   5    15648.59    16247.13    773.43 o 
  -3  14   5    28987.85    28196.40    994.18 o 
  -1  14   5    38345.93    35679.24    845.10 o 
   1  14   5    38697.64    38794.79   1308.75 o 
   3  14   5     2850.80     2845.15    320.60 o 
   5  14   5     1941.99     4045.11    377.17 o 
   7  14   5    16601.64    17627.41    984.57 o 
   9  14   5     5174.80     6425.25    485.16 o 
  11  14   5    38070.53    38313.14   1049.88 o 
  13  14   5     1391.33      622.42    387.73 o 
  15  14   5    15260.01    15621.31    789.09 o 
  17  14   5     2768.64     1810.05    470.07 o 
  19  14   5    14623.80    15743.48    871.44 o 
  21  14   5    15422.56    16733.93   1462.14 o 
  23  14   5      868.90      184.65    706.15 o 
  25  14   5    15542.60    14752.59   1919.38 o 
 -24  15   5     9868.06     9088.55   1446.36 o 
 -22  15   5    15379.69    13092.26   1284.28 o 
 -20  15   5     5145.38     5716.36    848.20 o 
 -18  15   5     6956.47     7843.76    740.50 o 
 -16  15   5    20760.05    22563.10   1015.74 o 
 -14  15   5    15268.64    15387.38    776.26 o 
 -12  15   5    66490.46    65148.30   1379.20 o 
 -10  15   5    19425.60    21208.14    816.42 o 
  -8  15   5    67222.66    66678.93   1450.61 o 
  -6  15   5     2916.64     3880.37    480.32 o 
  -4  15   5     4324.14     4065.47    393.19 o 
  -2  15   5     9104.40    11778.61    742.29 o 
   0  15   5    57572.13    58603.13   1197.91 o 
   2  15   5    32518.79    32870.37    885.10 o 
   4  15   5    73046.97    75554.46   1192.11 o 
   6  15   5    13365.19    14003.09    595.66 o 
   8  15   5    16854.49    19428.14    641.24 o 
  10  15   5     6330.25     9570.12    687.47 o 
  12  15   5     4329.44     5671.77    547.85 o 
  14  15   5    10615.56    12076.66    699.95 o 
  16  15   5     7069.27     8273.21    870.72 o 
  18  15   5    25265.78    27450.88   1185.97 o 
  20  15   5      876.79     1841.14    537.77 o 
  22  15   5     7218.00     9555.41    845.91 o 
  24  15   5     1690.14     1023.03   1076.21 o 
 -23  16   5    10566.24     9904.24   1037.50 o 
 -21  16   5      835.74     1644.00    680.25 o 
 -19  16   5    14782.60    14554.48    931.24 o 
 -17  16   5     1878.56     1547.11    534.40 o 
 -15  16   5     6437.37     9219.07    792.32 o 
 -13  16   5     1331.97     1111.04    388.35 o 
 -11  16   5     9822.07    10309.59    660.84 o 
  -9  16   5    11780.27    12809.44    692.48 o 
  -7  16   5    29812.17    30997.07    930.13 o 
  -5  16   5    17676.80    19010.30    752.64 o 
  -3  16   5     8978.83     9198.00    538.49 o 
  -1  16   5    11652.20    12326.15    518.28 o 
   1  16   5     6477.34     8869.29    616.31 o 
   3  16   5    12732.70    14212.95    564.78 o 
   5  16   5    34814.79    36695.93    858.61 o 
   7  16   5    18061.28    20040.43    757.15 o 
   9  16   5    30038.07    31338.48    905.06 o 
  11  16   5    21385.64    23527.09    887.88 o 
  13  16   5      548.08     1335.84    450.16 o 
  15  16   5    20925.99    24128.20   1040.29 o 
  17  16   5    31763.52    33334.18   1468.77 o 
  19  16   5    22061.84    22464.50   1264.64 o 
  21  16   5    32352.60    33642.61   2577.58 o 
  23  16   5     3375.09     3073.74   1005.67 o 
 -24  17   5      125.01      752.41   1054.39 o 
 -22  17   5     6160.29     7526.02   2119.10 o 
 -20  17   5    12335.50    12475.44   1617.70 o 
 -18  17   5    17017.68    18482.50   2445.45 o 
 -16  17   5    31890.25    34106.47   1748.33 o 
 -14  17   5     2502.60     3118.94    508.53 o 
 -12  17   5    25653.60    26222.98    917.96 o 
 -10  17   5      403.84      808.87    364.54 o 
  -8  17   5     4528.60     5517.01    532.27 o 
  -6  17   5     3805.31     6317.77    523.56 o 
  -4  17   5      796.73     1226.89    352.26 o 
  -2  17   5     2945.45     5252.41    599.74 o 
   0  17   5    24213.20    27105.53    721.75 o 
   2  17   5     2064.88     1884.38    435.99 o 
   4  17   5      834.67     1658.18    349.82 o 
   6  17   5     2475.01     4088.45    423.89 o 
   8  17   5     1056.12     2330.65    426.26 o 
  10  17   5    12477.20    13752.80   1039.82 o 
  12  17   5      189.22      266.01    411.30 o 
  14  17   5    15557.03    16699.65   1077.28 o 
  16  17   5     1679.68     1226.30    524.05 o 
  18  17   5     6563.26     6602.72    821.50 o 
  20  17   5       96.13     2452.37    601.44 o 
  22  17   5     1519.09     1830.05    789.35 o 
  24  17   5     1897.05      599.76   1485.92 o 
 -23  18   5    17199.01    14202.51   3011.77 o 
 -21  18   5       48.88     -319.95    759.31 o 
 -19  18   5    16280.11    17129.20   1301.11 o 
 -17  18   5     6787.17     6817.71    674.92 o 
 -15  18   5    26961.26    28321.33   1308.48 o 
 -13  18   5    18426.70    20471.44   1000.75 o 
 -11  18   5    10330.66    11182.26    709.58 o 
  -9  18   5    11340.63    12067.80    703.84 o 
  -7  18   5     1054.40     1751.49    409.29 o 
  -5  18   5    25720.65    26794.01   1109.06 o 
  -3  18   5    19215.99    19481.67    723.51 o 
  -1  18   5    42505.41    44151.64   1095.01 o 
   1  18   5    32540.12    32495.65    796.76 o 
   3  18   5     8436.98     8928.44    519.90 o 
   5  18   5    19974.03    19775.38    710.99 o 
   7  18   5     7331.57     7961.15    503.30 o 
   9  18   5     9569.87    10600.83    641.32 o 
  11  18   5    14645.49    16100.26    814.81 o 
  13  18   5    17768.37    19744.65   1644.51 o 
  15  18   5     6924.77     7616.16    741.35 o 
  17  18   5    16076.61    18528.83   1969.39 o 
  19  18   5       96.12      942.20    534.26 o 
  21  18   5     7966.31     8456.09    936.90 o 
  23  18   5      440.31      820.32   1316.02 o 
 -22  19   5     5557.92     5079.87    923.47 o 
 -20  19   5     5383.90     5731.89    881.80 o 
 -18  19   5      139.64      521.64    479.74 o 
 -16  19   5    22056.52    22761.19   1639.17 o 
 -14  19   5    14761.79    15445.81    883.13 o 
 -12  19   5    27138.57    29430.29   1814.37 o 
 -10  19   5    16559.95    19139.12    846.49 o 
  -8  19   5    19970.93    20977.87    944.73 o 
  -6  19   5    26083.91    26194.94    779.48 o 
  -4  19   5     1264.32      637.80    358.31 o 
  -2  19   5    10284.66    10538.91    550.40 o 
   0  19   5    13481.37    12289.30    574.06 o 
   2  19   5    20322.60    22588.11    692.57 o 
   4  19   5    17356.13    19940.97    731.71 o 
   6  19   5    19659.91    21651.84    989.84 o 
   8  19   5     1856.38     3385.50    480.58 o 
  10  19   5     9824.34    10408.55    696.76 o 
  12  19   5    10497.53    12531.61    767.94 o 
  14  19   5     6652.94     7797.23    676.31 o 
  16  19   5    15073.04    15590.13    968.01 o 
  18  19   5    15601.42    16916.85   1000.60 o 
  20  19   5     3332.05     2975.10    626.00 o 
  22  19   5      907.14     1396.53   1134.12 o 
 -21  20   5      985.80      666.98    887.81 o 
 -19  20   5     3759.56     4158.51    734.64 o 
 -17  20   5      172.36      897.03    581.18 o 
 -15  20   5     1026.31     1718.48    578.28 o 
 -13  20   5    12070.17    11635.84    779.25 o 
 -11  20   5     2592.63     2066.47    486.90 o 
  -9  20   5    19212.73    18506.27    854.24 o 
  -7  20   5      628.52      891.32    354.61 o 
  -5  20   5     4019.06     4233.52    479.51 o 
  -3  20   5     4051.14     5292.85    457.40 o 
  -1  20   5     5383.77     6543.59    480.15 o 
   1  20   5    13915.44    14432.23    790.96 o 
   3  20   5     1576.70     1359.83    351.22 o 
   5  20   5    20313.64    21043.33    749.74 o 
   7  20   5     3356.13     4088.51    439.01 o 
   9  20   5     5394.75     6883.17    635.67 o 
  11  20   5     2994.82     5117.05    601.72 o 
  13  20   5       99.21     -100.99    467.20 o 
  15  20   5     4903.00     4568.33    706.81 o 
  17  20   5    12287.80    14042.16   1074.63 o 
  19  20   5     5372.92     4334.13    681.18 o 
  21  20   5     7360.42     6889.69   1084.60 o 
 -20  21   5     7816.45     7193.14   1156.58 o 
 -18  21   5     8233.47     7653.61   1017.15 o 
 -16  21   5    32410.33    32020.12   2196.36 o 
 -14  21   5    15291.30    17011.12   1188.19 o 
 -12  21   5    11030.61    15089.21   1802.50 o 
 -10  21   5     5408.38     5680.17    555.42 o 
  -8  21   5     4749.86     5368.94    489.05 o 
  -6  21   5    19566.08    19420.16    791.76 o 
  -4  21   5     5642.94     5897.47    487.49 o 
  -2  21   5    17419.66    16794.90    968.10 o 
   0  21   5     4817.28     5198.96    463.92 o 
   2  21   5     4112.15     4143.99    458.47 o 
   4  21   5    11704.39    11409.51    847.27 o 
   6  21   5     5353.44     6065.49    490.42 o 
   8  21   5    15719.20    15199.61    777.08 o 
  10  21   5     6327.64     6824.10    648.76 o 
  12  21   5     7013.99     6522.55    672.69 o 
  14  21   5     2722.46     2597.79    592.69 o 
  16  21   5      742.76     1239.37    623.22 o 
  18  21   5       40.13       83.33    551.12 o 
  20  21   5     1160.33      157.33    770.22 o 
 -19  22   5      789.98      668.89    761.30 o 
 -17  22   5     1776.37     1101.19    622.35 o 
 -15  22   5     7757.65     8095.51    682.78 o 
 -13  22   5    14108.74    14102.11    779.36 o 
 -11  22   5    13559.86    13298.60    837.79 o 
  -9  22   5    11056.61    10295.75    656.18 o 
  -7  22   5     1072.12     1573.55    438.09 o 
  -5  22   5     9655.12     9879.61    721.71 o 
  -3  22   5    33075.63    32702.04    898.62 o 
  -1  22   5    27683.58    27101.32    919.27 o 
   1  22   5    61200.30    65566.27   1305.64 o 
   3  22   5    25196.08    23456.82   1001.89 o 
   5  22   5    30425.19    32308.96    881.40 o 
   7  22   5       77.07     1233.08    445.91 o 
   9  22   5     5733.00     5583.99    639.97 o 
  11  22   5    12161.25    12747.59    849.28 o 
  13  22   5    13519.61    13771.12    898.53 o 
  15  22   5    15507.02    13896.04   1355.93 o 
  17  22   5     5867.71     5937.41   1111.83 o 
  19  22   5     5217.73     4326.53    825.02 o 
 -18  23   5      370.97       18.06    576.43 o 
 -16  23   5     3470.49     2844.85    669.16 o 
 -14  23   5      934.58     1365.64    486.95 o 
 -12  23   5     3577.20     4173.81    554.70 o 
 -10  23   5     7668.08     8552.03    652.84 o 
  -8  23   5     4782.47     3969.38    522.98 o 
  -6  23   5    25383.05    24909.35   1013.47 o 
  -4  23   5      973.40      922.12    399.45 o 
  -2  23   5    12293.89    12696.61    770.16 o 
   0  23   5     1080.90     1573.57    405.65 o 
   2  23   5     5791.17     6321.32    576.76 o 
   4  23   5    18191.50    17890.59   1181.59 o 
   6  23   5    10114.89    10805.41    613.69 o 
   8  23   5    13927.80    13471.27    857.04 o 
  10  23   5      426.14      498.77    537.42 o 
  12  23   5     4454.30     5160.45    688.37 o 
  14  23   5     6082.55     5830.13    847.67 o 
  16  23   5    11098.47     9230.57    921.17 o 
  18  23   5    17843.99    17691.64   2322.71 o 
 -17  24   5     2296.72     2386.13    726.19 o 
 -15  24   5     1666.23     2469.85    745.93 o 
 -13  24   5     6403.86     6540.89   1255.00 o 
 -11  24   5     1630.09     1513.74    605.81 o 
  -9  24   5     9066.69     9276.59   1277.28 o 
  -7  24   5     9357.21     9231.38    935.07 o 
  -5  24   5     4925.82     8089.42    913.81 o 
  -3  24   5    17629.66    18186.40    762.84 o 
  -1  24   5     3057.64     2796.64    455.48 o 
   1  24   5    16943.17    16588.87    758.34 o 
   3  24   5     1095.06     1357.27    420.48 o 
   5  24   5     9440.66     9060.79    702.12 o 
   7  24   5     2594.61     3366.43    599.29 o 
   9  24   5     1037.50     1062.86    538.87 o 
  11  24   5     6160.22     5223.45    674.71 o 
  13  24   5      312.87     -591.74    537.70 o 
  15  24   5    10022.98     9286.95    925.21 o 
  17  24   5      112.11      865.92    724.47 o 
 -14  25   5    15552.13    14103.13   1092.43 o 
 -12  25   5     7084.75     6464.40   1222.40 o 
 -10  25   5     7867.81     6875.38    813.11 o 
  -8  25   5      312.10     -351.55    536.55 o 
  -6  25   5     7916.35     7230.91    836.99 o 
  -4  25   5     6994.32     6616.51    556.31 o 
  -2  25   5    17291.24    17610.46    787.53 o 
   0  25   5    11638.58    12212.65    690.44 o 
   2  25   5     7315.41     7240.09    675.77 o 
   4  25   5    11486.25     9422.86    657.28 o 
   6  25   5     1848.31      641.02    520.40 o 
   8  25   5    25526.80    22643.90   1057.84 o 
  10  25   5    12924.29    12668.91    886.48 o 
  12  25   5    19033.78    17813.05   1019.39 o 
  14  25   5    14411.46    13711.99   1768.32 o 
 -13  26   5     1809.62     1384.65    769.54 o 
 -11  26   5     2503.77      786.89    694.65 o 
  -9  26   5     3623.27     4673.42    800.97 o 
  -7  26   5      598.36     -296.24    769.66 o 
  -5  26   5      429.62      725.16    543.35 o 
  -3  26   5    13291.20    10707.18    856.41 o 
  -1  26   5     7096.12     6374.12    771.65 o 
   1  26   5    19061.95    18004.46    955.70 o 
   3  26   5    12435.97    12671.12   1027.67 o 
   5  26   5    11296.28    10680.12    778.05 o 
   7  26   5    11287.20    14139.16   1194.56 o 
   9  26   5      937.68     1106.77    581.13 o 
  11  26   5     5624.32     5286.21    783.74 o 
  13  26   5     5037.16     3379.39    714.86 o 
 -10  27   5     1931.79      441.04    685.27 o 
  -8  27   5     1134.67      736.46    830.07 o 
  -6  27   5     1283.55      152.82    636.29 o 
  -4  27   5      131.86      493.92    645.06 o 
  -2  27   5       89.90      754.39    578.41 o 
   0  27   5     3551.79     2811.65    718.21 o 
   2  27   5       44.56     -129.49    536.36 o 
   4  27   5     5862.88     4820.98   1102.26 o 
   6  27   5      683.43      171.22    577.34 o 
   8  27   5     5540.12     4269.35    730.44 o 
  10  27   5     2376.51     1319.95    907.12 o 
  -9  28   5     1448.11     1596.60    741.42 o 
  -7  28   5     7893.25     5319.17    829.71 o 
  -5  28   5     7555.09     5170.05    877.54 o 
  -3  28   5    11598.25     9513.37   1111.79 o 
  -1  28   5     8673.08     7559.83    903.33 o 
   1  28   5     7361.85     5881.25    824.40 o 
   3  28   5     4146.71     3685.94    664.05 o 
   5  28   5     2186.37     1393.65    680.50 o 
   7  28   5     6993.49     5977.01   1279.24 o 
   9  28   5     4374.31     3610.22    914.44 o 
  -4  29   5     3306.73     1069.92    751.75 o 
  -2  29   5     9018.69     8303.97    985.45 o 
   0  29   5     9694.23     6548.79    856.49 o 
   2  29   5     8273.63     4796.82    789.26 o 
   4  29   5     8797.74     6965.27    959.58 o 
   2   0   6   144742.06   119650.46  16524.55 o 
   4   0   6    38215.64    41357.57    665.62 o 
   6   0   6     3965.40     5291.60    250.61 o 
   8   0   6    19146.20    17922.98    479.70 o 
  10   0   6   180698.30   177759.22   2586.05 o 
  12   0   6    51996.92    51868.55   1471.33 o 
  14   0   6   110225.74   107068.66   2912.17 o 
  16   0   6     4711.05     5206.92    552.32 o 
  18   0   6    18509.08    18807.16    910.63 o 
  20   0   6      178.50      684.80    440.01 o 
  22   0   6     3344.32     3163.69    566.23 o 
  24   0   6      228.34      647.25    583.04 o 
  26   0   6    17707.51    15796.05   1120.73 o 
  28   0   6      865.94      953.80    710.66 o 
 -27   1   6      724.31     -683.09    633.79 o 
 -25   1   6     4251.66     4876.43    714.30 o 
 -23   1   6     8359.51     8013.57    777.34 o 
 -21   1   6    11066.48    10658.66    726.14 o 
 -19   1   6     3141.42     3188.56    530.36 o 
 -17   1   6      738.57      724.46    422.20 o 
 -15   1   6      323.27      842.66    410.55 o 
 -13   1   6      144.85      615.51    241.98 o 
 -11   1   6    37588.47    38334.02   1575.84 o 
  -9   1   6    18842.08    17520.99    555.46 o 
  -7   1   6    43956.35    42502.89   1214.89 o 
  -5   1   6     7770.36     8972.64    350.66 o 
  -3   1   6    17964.43    18482.77    411.50 o 
  -1   1   6    81860.12    76639.88   1938.05 o 
   1   1   6    82155.69    75169.73   2124.32 o 
   3   1   6   254379.28   249876.78   3022.76 o 
   5   1   6    47030.18    43805.40    673.80 o 
   7   1   6   153377.33   150913.94   2145.67 o 
   9   1   6     2938.90     3424.16    368.77 o 
  11   1   6    36961.97    38496.05    931.68 o 
  13   1   6      124.50     1160.20    285.94 o 
  15   1   6    19344.85    20160.03    905.49 o 
  17   1   6     7301.53     7691.15    654.17 o 
  19   1   6    35959.73    36785.82   1158.34 o 
  21   1   6     3655.80     4556.52    599.59 o 
  23   1   6     4173.99     4318.48    617.67 o 
  25   1   6     3788.16     4411.26    697.99 o 
  27   1   6     4294.59     4021.62    855.38 o 
 -28   2   6      599.61     -456.19    911.59 o 
 -26   2   6     1720.00     1050.51    912.06 o 
 -24   2   6     1994.70      866.51    615.75 o 
 -22   2   6    18199.88    17179.91    964.81 o 
 -20   2   6     8624.95    11158.36    800.86 o 
 -18   2   6    25377.36    26110.02   1145.56 o 
 -16   2   6     1093.15     1559.33    413.07 o 
 -14   2   6    37376.11    39109.87   1112.15 o 
 -12   2   6      791.20     1353.36    248.87 o 
 -10   2   6     6838.73     7050.49    387.58 o 
  -8   2   6     1549.54     1408.45    191.24 o 
  -6   2   6    12092.41    13318.94    421.00 o 
  -4   2   6    26692.56    25955.53    696.09 o 
  -2   2   6    18273.13    16781.58    444.88 o 
   0   2   6   145625.36   125051.40   9313.49 o 
   2   2   6    18119.41    16169.16    418.80 o 
   4   2   6    68514.77    71449.84   1099.82 o 
   6   2   6    38398.95    35809.74    638.04 o 
   8   2   6     2218.18     2972.40    268.38 o 
  10   2   6    77959.98    73291.91   1431.64 o 
  12   2   6     1792.65     1799.65    354.37 o 
  14   2   6    45792.55    46231.41   1261.63 o 
  16   2   6     2206.01     2374.98    464.10 o 
  18   2   6     4085.44     5165.89    611.52 o 
  20   2   6     7868.26     9875.60    760.11 o 
  22   2   6      236.85      792.12    523.63 o 
  24   2   6    15836.58    15379.50    898.70 o 
  26   2   6     1814.91     1548.59    710.55 o 
  28   2   6     3343.63     1580.46    762.15 o 
 -27   3   6      373.69       25.28    645.39 o 
 -25   3   6     4602.18     4601.61    723.79 o 
 -23   3   6    12459.26    15034.63   1175.46 o 
 -21   3   6     5593.40     8139.97    957.29 o 
 -19   3   6    44947.43    44971.45   1473.55 o 
 -17   3   6    29741.14    30367.81    963.26 o 
 -15   3   6    15351.17    14506.43    985.23 o 
 -13   3   6    52995.25    53648.51   1294.69 o 
 -11   3   6    17428.94    18203.90    506.20 o 
  -9   3   6     4748.66     4598.60    317.67 o 
  -7   3   6    58447.40    56441.18    976.32 o 
  -5   3   6    65513.34    61502.14    838.09 o 
  -3   3   6    66208.20    63708.08   1120.07 o 
  -1   3   6   245390.69   240890.08   2884.67 o 
   1   3   6    16351.62    17363.90    368.91 o 
   3   3   6    68483.20    63990.92    802.23 o 
   5   3   6     1545.55     1775.19    183.05 o 
   7   3   6     7821.32     9059.96    401.26 o 
   9   3   6    16919.69    15672.48    549.37 o 
  11   3   6    16798.54    18436.68    588.17 o 
  13   3   6     4600.21     6401.08    573.58 o 
  15   3   6    12477.38    12340.80    968.31 o 
  17   3   6    11751.08    13534.57    792.87 o 
  19   3   6       43.39      970.11    458.66 o 
  21   3   6    49602.84    51876.38   1556.51 o 
  23   3   6     8392.68     8628.53   1067.71 o 
  25   3   6     6751.84     6706.08   1050.23 o 
  27   3   6    10788.97     8254.94   1033.66 o 
 -28   4   6     1910.92      412.18    684.82 o 
 -26   4   6     8153.83     6433.83    869.31 o 
 -24   4   6     9661.50    11386.18   1476.24 o 
 -22   4   6     2501.80     2530.93    590.79 o 
 -20   4   6    16137.04    17515.91   1131.49 o 
 -18   4   6    13677.75    13700.61    817.69 o 
 -16   4   6     4131.28     5258.45    588.12 o 
 -14   4   6    23673.61    22998.60    873.46 o 
 -12   4   6    17495.03    17603.43    540.70 o 
 -10   4   6     6203.64     6734.83    347.80 o 
  -8   4   6    15850.74    15419.73    598.58 o 
  -6   4   6     6597.98     6886.79    321.20 o 
  -4   4   6    11344.93    12656.94    356.94 o 
  -2   4   6    68875.88    72643.71    950.87 o 
   0   4   6    39296.97    42203.16    655.11 o 
   2   4   6    28826.88    27459.02    508.17 o 
   4   4   6    10447.23    11860.97    330.48 o 
   6   4   6    33201.21    29815.18    917.98 o 
   8   4   6       39.59       88.50    173.48 o 
  10   4   6    96236.05    91264.09   1576.70 o 
  12   4   6    27621.94    27231.11    782.08 o 
  14   4   6    95890.13    94191.20   1911.05 o 
  16   4   6    64219.36    63681.32   1433.05 o 
  18   4   6    26232.22    26141.89    983.57 o 
  20   4   6    43226.70    44277.35   2007.57 o 
  22   4   6     2156.76     3301.14    602.09 o 
  24   4   6     2251.83     3149.75    623.35 o 
  26   4   6     7748.52     7093.11    794.83 o 
  28   4   6     2625.06     2248.09    889.55 o 
 -27   5   6    11646.80    10279.49   1256.68 o 
 -25   5   6     1389.33      678.07    761.36 o 
 -23   5   6    23556.09    22275.48   1339.38 o 
 -21   5   6    16956.27    14553.79    900.12 o 
 -19   5   6     6377.33     5114.56    621.62 o 
 -17   5   6    14395.06    14637.68    833.67 o 
 -15   5   6      506.44     1193.95    653.40 o 
 -13   5   6    12906.83    11890.46   1014.70 o 
 -11   5   6    22872.60    24707.23    782.67 o 
  -9   5   6     3061.64     3739.64    342.86 o 
  -7   5   6     1537.77      787.36    312.53 o 
  -5   5   6     8170.59    10691.77    459.13 o 
  -3   5   6     1690.24     2481.70    167.71 o 
  -1   5   6    45964.00    42608.51    634.40 o 
   1   5   6     8343.95    10661.95    322.09 o 
   3   5   6    62696.58    60162.25    831.67 o 
   5   5   6     8256.66     9956.20    404.21 o 
   7   5   6     7360.27     6354.49    357.23 o 
   9   5   6    31793.55    30657.64    741.55 o 
  11   5   6     8121.45     8836.17    395.72 o 
  13   5   6    36100.47    36070.79    916.54 o 
  15   5   6     5772.21     5449.30    558.51 o 
  17   5   6    14971.86    14838.05    811.73 o 
  19   5   6     5208.09     6022.14    638.93 o 
  21   5   6     3829.99     3995.75    613.95 o 
  23   5   6     5066.52     5986.62    730.59 o 
  25   5   6      328.39      735.36    602.52 o 
  27   5   6    13354.20    13756.77   1133.39 o 
 -28   6   6     7990.73     7134.26   1654.20 o 
 -26   6   6     1797.41     2484.88    846.79 o 
 -24   6   6     7559.42     6438.11    751.54 o 
 -22   6   6     5135.27     5823.63    761.50 o 
 -20   6   6     9063.34     8903.62    851.32 o 
 -18   6   6    12027.28    12242.46    785.52 o 
 -16   6   6     3475.44     3726.00    543.78 o 
 -14   6   6    11992.59    15816.69    969.39 o 
 -12   6   6     2102.90     2955.58    377.15 o 
 -10   6   6    38415.81    34552.86    820.85 o 
  -8   6   6    14606.92    15106.85    481.61 o 
  -6   6   6    46967.45    45302.78   1418.39 o 
  -4   6   6    33255.27    31026.78    747.63 o 
  -2   6   6    38905.75    37833.87    647.69 o 
   0   6   6     3922.88     5114.47    250.59 o 
   2   6   6    12243.58    13068.76    385.54 o 
   4   6   6     6306.09     7208.82    337.22 o 
   6   6   6    44863.75    43501.73    900.96 o 
   8   6   6     7693.94     7277.41    396.28 o 
  10   6   6   114283.98   111430.93   1566.39 o 
  12   6   6    26822.17    28829.89   1401.80 o 
  14   6   6    25273.05    23397.66    792.44 o 
  16   6   6    31045.75    30601.55   1123.84 o 
  18   6   6      484.08      155.71    423.21 o 
  20   6   6    14779.93    15951.51   1042.05 o 
  22   6   6     1061.31     1437.87    542.82 o 
  24   6   6     3981.31     5059.22    700.25 o 
  26   6   6      347.72     -433.74    756.18 o 
  28   6   6      406.55      314.42    745.41 o 
 -27   7   6     3053.96     1646.76    820.03 o 
 -25   7   6     1468.20     2439.14    692.56 o 
 -23   7   6     3245.44     4138.63   1004.35 o 
 -21   7   6    10802.57    10119.22    775.71 o 
 -19   7   6     5060.10     4902.53    804.61 o 
 -17   7   6    63473.02    65836.61   1861.42 o 
 -15   7   6    16554.16    19036.60    837.53 o 
 -13   7   6    87387.60    85847.62   1479.45 o 
 -11   7   6    28990.66    30118.93    884.15 o 
  -9   7   6    22926.03    23735.95    883.40 o 
  -7   7   6    11451.43    11652.79    464.59 o 
  -5   7   6     6885.23     5576.07    370.50 o 
  -3   7   6     7145.90     8523.77    547.34 o 
  -1   7   6   151472.55   150936.69   2106.96 o 
   1   7   6    44533.15    40640.26   1653.20 o 
   3   7   6    59463.21    56621.89    835.91 o 
   5   7   6     1956.72     1391.32    305.45 o 
   7   7   6    11120.03    11554.70    494.05 o 
   9   7   6    13073.86    14804.18    538.35 o 
  11   7   6    37144.42    35886.98    751.17 o 
  13   7   6     7079.54     6142.08    493.98 o 
  15   7   6     6960.73     6727.38    565.05 o 
  17   7   6      215.00     2059.96    481.59 o 
  19   7   6      184.09      -18.09    424.45 o 
  21   7   6    10404.02    14312.62   1268.83 o 
  23   7   6    44418.03    43037.00   1381.59 o 
  25   7   6    12180.59    13184.67    950.52 o 
  27   7   6    31712.06    30671.24   2064.29 o 
 -26   8   6      381.59      487.97    700.85 o 
 -24   8   6     9944.25     9667.25   1145.04 o 
 -22   8   6     3411.76     3430.70    726.13 o 
 -20   8   6    23597.74    22358.42   1204.10 o 
 -18   8   6     3744.18     4275.39    573.69 o 
 -16   8   6     1980.17     1874.70    465.21 o 
 -14   8   6    16369.53    16624.38    657.96 o 
 -12   8   6      832.03     1018.77    280.03 o 
 -10   8   6    19227.81    18345.56    693.00 o 
  -8   8   6     5734.50     6171.49    405.35 o 
  -6   8   6     7760.86     8094.86    433.79 o 
  -4   8   6       54.23      -83.21    175.53 o 
  -2   8   6     2437.15     3236.00    289.58 o 
   0   8   6    21050.51    18935.89    440.39 o 
   2   8   6     1865.86     1588.45    137.76 o 
   4   8   6    15113.68    14348.94    508.20 o 
   6   8   6    14156.70    15458.19    529.36 o 
   8   8   6     6359.21     6771.02    376.27 o 
  10   8   6    16557.31    17729.54    611.76 o 
  12   8   6    28119.36    28067.83    748.95 o 
  14   8   6    26392.37    24740.73    836.69 o 
  16   8   6    51191.88    51342.39   1205.29 o 
  18   8   6    10173.31    10310.08   1056.28 o 
  20   8   6    60109.89    61116.85   2287.70 o 
  22   8   6     4790.23     5421.39   1187.95 o 
  24   8   6     6278.32     6987.42    898.37 o 
  26   8   6     5594.16     4272.88   1120.92 o 
 -27   9   6     7847.58     6247.98   1231.85 o 
 -25   9   6     5677.11     6107.21    892.26 o 
 -23   9   6    16368.49    15469.47   1340.99 o 
 -21   9   6    58169.23    58075.51   1796.36 o 
 -19   9   6    16098.53    15902.51   1308.36 o 
 -17   9   6    64495.95    62176.37   1749.29 o 
 -15   9   6     1072.75      891.66    397.46 o 
 -13   9   6    12306.97    13373.54    740.70 o 
 -11   9   6     6963.47     7131.67    748.65 o 
  -9   9   6    13891.82    12142.50    506.78 o 
  -7   9   6    13395.74    16865.67    582.95 o 
  -5   9   6    33059.04    31885.06   1003.30 o 
  -3   9   6    16176.89    15102.45    487.52 o 
  -1   9   6     2598.85     3312.46    300.62 o 
   1   9   6    18461.25    17431.79    528.91 o 
   3   9   6     4819.26     3638.96    265.65 o 
   5   9   6     2787.35     3203.39    439.76 o 
   7   9   6    21897.96    21671.43    562.27 o 
   9   9   6    13917.10    10696.44   1090.89 o 
  11   9   6     4814.71     5212.35    410.02 o 
  13   9   6    15479.19    16710.07    656.12 o 
  15   9   6     1755.53     1497.53    395.75 o 
  17   9   6     1124.98     1773.79    420.46 o 
  19   9   6     6131.23     6744.50    726.97 o 
  21   9   6      417.40      381.43    505.82 o 
  23   9   6    13062.46    14215.90   1320.96 o 
  25   9   6     1088.08      474.05    840.06 o 
  27   9   6     9365.30     8498.80   1018.74 o 
 -26  10   6      184.71      897.56    738.00 o 
 -24  10   6    13541.29    13111.02   1418.50 o 
 -22  10   6     3308.14     2586.34    667.25 o 
 -20  10   6     3520.78     4862.72    765.45 o 
 -18  10   6     3465.56     3883.89    663.63 o 
 -16  10   6    16906.53    15975.23    790.31 o 
 -14  10   6     2470.63     4089.67    490.69 o 
 -12  10   6    11697.59    11708.10    812.16 o 
 -10  10   6    67190.42    68090.09   1283.09 o 
  -8  10   6    17146.87    16865.73    740.04 o 
  -6  10   6   115472.80   110646.22   1801.29 o 
  -4  10   6    94980.84    90440.51   1432.96 o 
  -2  10   6    78168.01    76578.48   1269.07 o 
   0  10   6   181729.30   179572.64   2415.86 o 
   2  10   6     6983.97     7494.19    397.81 o 
   4  10   6     6592.56     6637.78    396.12 o 
   6  10   6    38801.17    37162.35    860.12 o 
   8  10   6    18681.42    19566.80    608.56 o 
  10  10   6    67115.31    67585.74   1414.29 o 
  12  10   6    84720.15    83582.20   2439.52 o 
  14  10   6     9419.28    10182.89   1084.07 o 
  16  10   6    24507.62    24732.34   1897.57 o 
  18  10   6     3129.97     5396.31    574.85 o 
  20  10   6     3255.54     2776.82    540.30 o 
  22  10   6     1223.55     1776.66    603.47 o 
  24  10   6     4232.30     3758.65    671.71 o 
  26  10   6     2500.64     2606.38    872.79 o 
 -25  11   6     1977.20     2509.12    737.06 o 
 -23  11   6      663.70     1529.49    629.78 o 
 -21  11   6    10697.13     8933.22   1061.74 o 
 -19  11   6      580.83      423.05    553.18 o 
 -17  11   6    32940.37    31445.65   1286.88 o 
 -15  11   6     3867.21     5057.52    556.62 o 
 -13  11   6    18331.64    17802.09    838.88 o 
 -11  11   6    40183.52    40814.81   1003.86 o 
  -9  11   6     5318.30     5925.64    466.34 o 
  -7  11   6    36514.20    34838.04    921.69 o 
  -5  11   6     8190.84     9551.82    531.48 o 
  -3  11   6    16297.33    17353.98    530.88 o 
  -1  11   6    36119.25    39562.88    940.69 o 
   1  11   6    36959.25    37054.67    779.29 o 
   3  11   6    16985.03    17735.45    668.59 o 
   5  11   6    24479.64    25879.58    660.18 o 
   7  11   6    28641.46    28125.87   1468.28 o 
   9  11   6     7383.24     8614.30    988.90 o 
  11  11   6    38336.22    40031.00   1391.36 o 
  13  11   6    11673.24    11347.36    733.00 o 
  15  11   6    13934.65    14679.92    747.80 o 
  17  11   6    15830.76    14804.79   2136.10 o 
  19  11   6      867.95     1365.56    473.63 o 
  21  11   6      280.55      815.52    598.29 o 
  23  11   6    25160.22    27319.70   1421.73 o 
  25  11   6     5802.36     5020.89   1006.63 o 
 -26  12   6     7237.80     5036.89   1287.14 o 
 -24  12   6     2651.58     3437.52    825.07 o 
 -22  12   6     2693.65     2634.90    964.46 o 
 -20  12   6     2277.24     4835.54    843.04 o 
 -18  12   6     6798.77     7236.94    828.23 o 
 -16  12   6     3234.66     3004.12    517.58 o 
 -14  12   6    32924.43    32563.99   1061.41 o 
 -12  12   6     9798.07     9861.08    600.05 o 
 -10  12   6    83327.41    84570.45   1846.32 o 
  -8  12   6    28315.77    27152.89    855.33 o 
  -6  12   6    26011.26    30313.96    879.76 o 
  -4  12   6    26190.56    25739.10    754.67 o 
  -2  12   6     1754.28     2611.45    285.05 o 
   0  12   6    51942.52    45182.02   2737.19 o 
   2  12   6     1057.25     1606.13    274.38 o 
   4  12   6    17615.78    18221.27    629.16 o 
   6  12   6     2265.57     3108.16    444.49 o 
   8  12   6      975.48     1746.77    291.77 o 
  10  12   6    10982.20     9922.12    633.82 o 
  12  12   6    10113.80    10246.12    595.84 o 
  14  12   6     1780.15      847.75    392.45 o 
  16  12   6    14368.82    13976.36    756.53 o 
  18  12   6      212.78      121.85    410.72 o 
  20  12   6     6232.98     6658.00    719.86 o 
  22  12   6     6218.44     8723.49   1416.11 o 
  24  12   6     2018.89     2433.70    764.77 o 
  26  12   6     7546.82     9054.07   2141.98 o 
 -25  13   6     6499.18     4008.92    921.56 o 
 -23  13   6     3095.54     2673.25   1008.91 o 
 -21  13   6    40181.00    36263.27   1486.95 o 
 -19  13   6    32694.30    31100.19   2236.95 o 
 -17  13   6    37390.86    40149.49   2570.72 o 
 -15  13   6    10370.28    10344.60    719.45 o 
 -13  13   6     2456.90     4761.17    574.79 o 
 -11  13   6    12541.54    13050.74    683.84 o 
  -9  13   6    14830.81    16075.89    709.15 o 
  -7  13   6     7148.36     6505.43    522.70 o 
  -5  13   6    35185.84    35315.71    958.08 o 
  -3  13   6     4250.91     5020.16    483.27 o 
  -1  13   6      253.93     1871.07    287.77 o 
   1  13   6      220.03      815.32    268.26 o 
   3  13   6    52573.29    54852.05   1074.58 o 
   5  13   6    12172.03    13619.26    652.10 o 
   7  13   6    87555.07    84912.33   1408.42 o 
   9  13   6    11391.12    10609.56    852.73 o 
  11  13   6    18502.64    18946.18    788.47 o 
  13  13   6     2610.37     4650.56    531.84 o 
  15  13   6      224.81      685.29    440.58 o 
  17  13   6     2719.07     2452.44    538.27 o 
  19  13   6    23356.66    25263.94   1079.61 o 
  21  13   6      407.39      619.01    513.08 o 
  23  13   6    12669.33    12031.23   1479.32 o 
  25  13   6     3174.43     4000.60   1082.00 o 
 -24  14   6     1139.41     2437.43    771.70 o 
 -22  14   6     2321.68     2338.08    749.85 o 
 -20  14   6      325.60     2891.69    715.94 o 
 -18  14   6     4334.83     3781.89    719.78 o 
 -16  14   6    17156.40    17243.86    914.79 o 
 -14  14   6     8766.83     7322.89    587.17 o 
 -12  14   6     1891.57     1960.96    414.83 o 
 -10  14   6     9005.55    11905.87   1071.07 o 
  -8  14   6    26302.59    25472.85    897.37 o 
  -6  14   6    25371.90    25909.10    972.53 o 
  -4  14   6    98740.91    98267.29   2072.66 o 
  -2  14   6    48069.94    47758.10    986.49 o 
   0  14   6   106849.20   105659.55   1792.90 o 
   2  14   6    35706.91    35579.98    912.98 o 
   4  14   6    23016.44    22513.78    809.72 o 
   6  14   6    12134.94    15176.21   1206.97 o 
   8  14   6    16274.35    17569.46    760.92 o 
  10  14   6     2272.94     2976.48    465.39 o 
  12  14   6    34212.09    35891.27   1106.04 o 
  14  14   6     9381.19     8536.17   1185.73 o 
  16  14   6     4742.99     5345.52    802.14 o 
  18  14   6     1316.48     4472.47    809.21 o 
  20  14   6     5911.16     6073.59    842.26 o 
  22  14   6     2764.58     5128.60    767.94 o 
  24  14   6    10894.75    11776.64   1198.30 o 
 -23  15   6      302.21     1326.92    722.86 o 
 -21  15   6     6462.64     8921.10   1597.36 o 
 -19  15   6     1897.97     1001.28    855.02 o 
 -17  15   6     5072.81     6232.04    694.39 o 
 -15  15   6     3972.87     2927.36    487.31 o 
 -13  15   6      126.01      480.73    447.48 o 
 -11  15   6    13634.51    14275.59    733.41 o 
  -9  15   6     1521.54     2079.19    410.28 o 
  -7  15   6     7632.28     8014.29    561.41 o 
  -5  15   6     5378.54     5989.39    505.06 o 
  -3  15   6    13121.37    13147.89   1003.01 o 
  -1  15   6    19836.29    19944.82    737.04 o 
   1  15   6      360.46      893.95    292.82 o 
   3  15   6    14445.07    14721.24    651.36 o 
   5  15   6      705.13      604.05    317.82 o 
   7  15   6    16043.98    19424.44    726.62 o 
   9  15   6     1182.04      834.45    378.81 o 
  11  15   6     3672.80     5196.30    547.68 o 
  13  15   6    11226.15    12064.88   1001.11 o 
  15  15   6     4187.99     4217.21    674.95 o 
  17  15   6    14775.96    14589.99   1166.49 o 
  19  15   6      384.00      -83.17    510.97 o 
  21  15   6     4948.17     5038.72    975.70 o 
  23  15   6      895.83     2637.53    664.72 o 
 -24  16   6     7507.44     9299.42   1058.15 o 
 -22  16   6     5202.27     5141.99   1220.97 o 
 -20  16   6    15145.80    14678.05   1176.12 o 
 -18  16   6     5644.80     5712.73    654.24 o 
 -16  16   6     4248.81     4103.27    544.90 o 
 -14  16   6     5216.02     5699.35    578.04 o 
 -12  16   6    14703.28    15601.97    784.29 o 
 -10  16   6    25625.44    25559.67   1483.46 o 
  -8  16   6    50172.91    48774.71   1165.41 o 
  -6  16   6    30632.63    32041.15   1488.25 o 
  -4  16   6    64341.59    61143.71   1209.50 o 
  -2  16   6     2390.01     2095.41    378.08 o 
   0  16   6     4249.10     5184.19    424.89 o 
   2  16   6      893.05     1673.27    347.67 o 
   4  16   6     4772.50     6861.95    738.54 o 
   6  16   6     3437.47     4182.46    438.95 o 
   8  16   6     1580.84     2176.26    475.51 o 
  10  16   6    16350.23    16194.14    775.35 o 
  12  16   6     3408.21     3491.64    565.38 o 
  14  16   6    17937.51    18847.86   1052.71 o 
  16  16   6     4383.93     2728.69    591.22 o 
  18  16   6     5777.74     6399.01    726.95 o 
  20  16   6    10042.38     9598.89   1653.70 o 
  22  16   6     1804.74     2082.16    725.25 o 
  24  16   6      437.53      -31.44    737.08 o 
 -23  17   6      345.12      460.58    697.34 o 
 -21  17   6     9589.63     9592.52   1020.49 o 
 -19  17   6     5887.17     6477.05    795.12 o 
 -17  17   6     8072.73     9778.52    928.12 o 
 -15  17   6    15197.12    13971.00    869.11 o 
 -13  17   6     2767.07     3324.44    568.91 o 
 -11  17   6    16671.00    18031.67   1410.96 o 
  -9  17   6      708.84     1501.32    404.16 o 
  -7  17   6      404.62     2237.04    427.50 o 
  -5  17   6    15919.47    15919.97    810.34 o 
  -3  17   6    12315.92    14975.45    675.51 o 
  -1  17   6     6833.42     6666.58    504.18 o 
   1  17   6      448.69      167.73    321.60 o 
   3  17   6    29071.02    30667.85    863.22 o 
   5  17   6    15407.98    15897.16    698.43 o 
   7  17   6    62149.79    62407.85   1261.35 o 
   9  17   6    62934.36    61735.58   1778.36 o 
  11  17   6    32135.97    32095.83   1021.09 o 
  13  17   6    37705.27    43229.19   1752.06 o 
  15  17   6     5034.87     4452.93    940.25 o 
  17  17   6     7636.83     8596.00   1164.33 o 
  19  17   6     5600.80     6928.90    781.54 o 
  21  17   6     2691.73     3254.17    671.60 o 
  23  17   6     5308.56     5112.63    939.25 o 
 -22  18   6     1900.63     1768.73    663.35 o 
 -20  18   6     5968.45     6312.70    762.10 o 
 -18  18   6     3027.57     2683.61    586.07 o 
 -16  18   6     5896.36     6419.57    636.30 o 
 -14  18   6     1279.28     4930.86    576.95 o 
 -12  18   6      243.97      756.39    443.95 o 
 -10  18   6     2987.73     4248.33    514.92 o 
  -8  18   6     9465.69     9697.45    658.47 o 
  -6  18   6      542.29     1203.29    356.27 o 
  -4  18   6    26436.58    27357.73    842.08 o 
  -2  18   6     3532.54     4824.76    478.75 o 
   0  18   6    17334.17    17139.38    722.33 o 
   2  18   6    24054.40    23059.54    889.82 o 
   4  18   6    13897.00    15233.37    690.06 o 
   6  18   6    12323.67    13008.68    849.73 o 
   8  18   6     3262.69     4263.56    478.93 o 
  10  18   6     3446.53     3428.76    544.91 o 
  12  18   6     6903.28     7872.17    724.49 o 
  14  18   6     4863.67     6255.94    793.26 o 
  16  18   6     5606.20     4500.30   1021.78 o 
  18  18   6     2617.38     2659.51    617.07 o 
  20  18   6     7173.95     8266.31    943.77 o 
  22  18   6     2370.79     3635.20    872.27 o 
 -21  19   6     5416.95     7877.65   1218.26 o 
 -19  19   6     2302.11     2082.39    651.68 o 
 -17  19   6     5341.50     6409.72    668.31 o 
 -15  19   6      400.54      601.64    439.34 o 
 -13  19   6    23550.32    24329.64    987.26 o 
 -11  19   6      706.28      856.81    416.69 o 
  -9  19   6     5446.00     7394.24    630.67 o 
  -7  19   6      337.31     1066.47    533.89 o 
  -5  19   6     5212.15     6129.68    510.65 o 
  -3  19   6       30.14     2091.75    435.14 o 
  -1  19   6    36019.94    35760.49    958.80 o 
   1  19   6     3079.19     3479.36    461.75 o 
   3  19   6    46337.38    47665.12   1084.62 o 
   5  19   6     6473.28     6538.81    521.09 o 
   7  19   6     5295.37     7415.52    569.76 o 
   9  19   6    16046.20    16724.66   1380.29 o 
  11  19   6      607.57      465.52    624.72 o 
  13  19   6    31328.03    31069.72   1189.72 o 
  15  19   6     1831.99      939.52    637.42 o 
  17  19   6     6202.13     7847.74    836.11 o 
  19  19   6     1968.59     1951.53    864.82 o 
  21  19   6     2307.68     1778.81    677.12 o 
 -20  20   6    31344.40    31879.13   3632.06 o 
 -18  20   6     6976.69     7039.24    707.77 o 
 -16  20   6    10256.46    11361.57   1257.78 o 
 -14  20   6     5540.99     5284.10    606.77 o 
 -12  20   6     6326.81     7008.52    656.98 o 
 -10  20   6     3037.91     3196.24    529.78 o 
  -8  20   6    59516.46    59780.09   1730.55 o 
  -6  20   6    14106.18    14370.00    726.13 o 
  -4  20   6    42945.23    43950.64   2227.12 o 
  -2  20   6     6962.06     8415.52    578.58 o 
   0  20   6      130.80      496.58    367.66 o 
   2  20   6     8361.80    10922.58    662.61 o 
   4  20   6    16962.13    17584.52    761.95 o 
   6  20   6     9207.82    10013.97    631.93 o 
   8  20   6    23719.63    24034.78    860.73 o 
  10  20   6     3451.91     3623.28    595.95 o 
  12  20   6     2024.71     2478.46    744.88 o 
  14  20   6      438.45     2801.43    716.39 o 
  16  20   6    14986.04    14866.62   1144.64 o 
  18  20   6     5873.39     6483.46    801.99 o 
  20  20   6    31448.96    34082.29   2816.97 o 
 -19  21   6     2414.98     1991.53    628.55 o 
 -17  21   6     2665.39     2707.66    599.72 o 
 -15  21   6     5147.80     6383.88    701.19 o 
 -13  21   6      445.91      252.13    477.35 o 
 -11  21   6      265.49      955.23    473.44 o 
  -9  21   6      348.57      228.28    384.92 o 
  -7  21   6    10317.68    13575.30    729.70 o 
  -5  21   6     3771.88     4060.13    541.44 o 
  -3  21   6    50018.89    51340.76   1191.60 o 
  -1  21   6     3254.18     4669.50    516.27 o 
   1  21   6    10594.11    10956.79    673.88 o 
   3  21   6     5921.53     8820.52    948.61 o 
   5  21   6    15914.05    15379.11    744.86 o 
   7  21   6    10973.90    11515.87    898.32 o 
   9  21   6    57489.92    58531.06   1542.52 o 
  11  21   6    10801.99    11210.87    845.97 o 
  13  21   6    41871.49    40099.73   2029.02 o 
  15  21   6     6771.62     7439.51   2313.05 o 
  17  21   6     9400.73     8409.80   1032.56 o 
  19  21   6     5263.98     8086.26   2046.54 o 
 -18  22   6     2347.80     2596.96    652.82 o 
 -16  22   6     1918.01     2288.28    656.25 o 
 -14  22   6     2756.14     2722.49    572.05 o 
 -12  22   6     6008.73     7391.15   1007.03 o 
 -10  22   6     1248.27     2128.73    467.63 o 
  -8  22   6     4483.94     6518.73   1011.30 o 
  -6  22   6     1327.62      885.42    448.72 o 
  -4  22   6     2219.23     2515.90    467.39 o 
  -2  22   6      256.78     1639.42    427.36 o 
   0  22   6     3248.03     2776.39    464.84 o 
   2  22   6    17758.05    16850.44    824.76 o 
   4  22   6     2647.91     3422.66    507.95 o 
   6  22   6     4945.94     5045.78    545.90 o 
   8  22   6     3283.75     3008.89    738.38 o 
  10  22   6     3033.25     3551.74    724.45 o 
  12  22   6     2487.78     2812.52    652.33 o 
  14  22   6     2429.55     1585.55    711.59 o 
  16  22   6     5145.63     3613.81    972.05 o 
  18  22   6     1826.18      865.47    667.26 o 
 -17  23   6     5633.69     4864.95    707.64 o 
 -15  23   6     1148.68     1984.24    617.72 o 
 -13  23   6    13861.32    14215.42   1083.90 o 
 -11  23   6    25202.53    28119.14   1051.07 o 
  -9  23   6    13141.92    13048.80   1150.31 o 
  -7  23   6    44831.52    45788.91   1864.42 o 
  -5  23   6     4919.91     5468.28    558.77 o 
  -3  23   6     8293.54     7785.77    608.80 o 
  -1  23   6     4331.72     6291.22    685.66 o 
   1  23   6     8376.74     7997.80    632.50 o 
   3  23   6    12595.67    14494.40    962.35 o 
   5  23   6    23803.56    23541.27    977.32 o 
   7  23   6     3369.42     3308.90    526.48 o 
   9  23   6    15963.71    15062.48    975.80 o 
  11  23   6      651.79      723.76    626.64 o 
  13  23   6     2922.61     2413.59    687.22 o 
  15  23   6      325.47     1600.59    789.68 o 
  17  23   6      234.90      757.65    757.11 o 
 -16  24   6      645.68      177.08    510.79 o 
 -14  24   6    10615.86    10490.57   1119.41 o 
 -12  24   6     2022.98     1368.71    499.44 o 
 -10  24   6     4165.60     4077.05    630.30 o 
  -8  24   6     6384.35     6290.45    877.33 o 
  -6  24   6     4017.51     4615.66    553.26 o 
  -4  24   6     2444.39     3095.98    586.20 o 
  -2  24   6    15832.31    14113.42    790.56 o 
   0  24   6      181.49      507.03    419.32 o 
   2  24   6     2059.34     1887.35    461.68 o 
   4  24   6    10091.97    10238.65    801.31 o 
   6  24   6     7758.17     7937.92    983.81 o 
   8  24   6    10285.75    11160.35    813.82 o 
  10  24   6    13870.26    13515.97   1526.39 o 
  12  24   6     2660.45     1770.18    963.00 o 
  14  24   6     1228.85     1848.72    768.17 o 
  16  24   6     7998.40     9479.00   1051.47 o 
 -13  25   6     3450.83     3765.49    779.40 o 
 -11  25   6     6055.04     4737.80    789.85 o 
  -9  25   6     1069.17      177.05    506.99 o 
  -7  25   6    12354.74    13818.01    782.10 o 
  -5  25   6      330.30     1832.25    482.74 o 
  -3  25   6     7343.25     6086.99    616.85 o 
  -1  25   6     4055.90     5749.42    845.64 o 
   1  25   6     4152.21     2438.56    489.72 o 
   3  25   6     4415.32     4515.40    997.30 o 
   5  25   6     1420.97     1595.98    484.62 o 
   7  25   6     1413.14      828.39    669.11 o 
   9  25   6     5791.17     5896.19    844.03 o 
  11  25   6     1992.97     1521.72    758.47 o 
  13  25   6     6469.34     5503.21    832.77 o 
 -12  26   6     7568.64     8115.05   1318.32 o 
 -10  26   6     2558.38     1468.76    753.86 o 
  -8  26   6     5398.32     4311.51    682.09 o 
  -6  26   6      314.22      471.79    560.50 o 
  -4  26   6     7546.14     7429.56    684.66 o 
  -2  26   6     1614.74     1559.95    633.34 o 
   0  26   6    17153.90    16685.15    947.96 o 
   2  26   6     1661.61     2162.81    577.56 o 
   4  26   6     8408.62     8785.65    743.20 o 
   6  26   6     1753.28     2666.21    649.62 o 
   8  26   6      334.70      121.51    632.89 o 
  10  26   6      156.69      479.73    662.69 o 
  12  26   6     7201.28     6177.38    977.74 o 
  -9  27   6     9320.04     7691.39    923.93 o 
  -7  27   6    32972.20    29522.48   2360.09 o 
  -5  27   6    13079.94    14483.16   1578.01 o 
  -3  27   6    10658.13    10381.11   1023.39 o 
  -1  27   6     4347.31     6353.10   1281.64 o 
   1  27   6      567.84      877.35    607.72 o 
   3  27   6      415.48     1005.39    619.88 o 
   5  27   6    12315.84    11684.15   1067.19 o 
   7  27   6     3239.89     3421.45    879.49 o 
   9  27   6     7663.75     6708.81    900.76 o 
  -6  28   6      337.91       26.83    669.28 o 
  -4  28   6     2909.05     1445.38    749.70 o 
  -2  28   6     3274.29     2916.18    810.78 o 
   0  28   6      818.59      893.39    788.00 o 
   2  28   6      543.30      259.47    645.81 o 
   4  28   6     1902.03     1577.58    747.02 o 
   6  28   6     7993.07     6502.04   1391.16 o 
   1   0   7    41936.07    39615.17    703.27 o 
   3   0   7    10492.46    11955.32    403.79 o 
   5   0   7    15015.39    15697.75    384.41 o 
   7   0   7       30.40      411.01    149.54 o 
   9   0   7      342.47     1198.05    204.23 o 
  11   0   7    36958.04    34040.89   1044.78 o 
  13   0   7     5093.46     5234.44    609.49 o 
  15   0   7    22239.08    21608.29    853.11 o 
  17   0   7       47.58     -441.25    364.62 o 
  19   0   7    12087.04    11441.15    733.63 o 
  21   0   7     3814.30     4015.98    586.58 o 
  23   0   7     6277.14     6509.11    825.66 o 
  25   0   7    17991.92    15564.84   1036.03 o 
  27   0   7     3393.98     1561.60    986.05 o 
 -28   1   7     1291.64     1158.45   1132.68 o 
 -26   1   7     5369.33     5812.79    807.58 o 
 -24   1   7    10078.06     7869.26    958.97 o 
 -22   1   7    10704.19     9998.71    762.20 o 
 -20   1   7    12863.38    13947.20   1223.57 o 
 -18   1   7    13827.47    15801.00    937.46 o 
 -16   1   7    25697.85    27811.99    928.73 o 
 -14   1   7    22870.88    20662.08   1265.94 o 
 -12   1   7    88455.20    88040.20   2072.42 o 
 -10   1   7    30456.45    27509.35    756.32 o 
  -8   1   7   106287.13   105151.77   1972.89 o 
  -6   1   7     5001.06     5184.40    277.14 o 
  -4   1   7    57511.25    60587.53    855.12 o 
  -2   1   7     1990.33     2817.50    205.82 o 
   0   1   7    41909.25    40663.19    750.66 o 
   2   1   7    54619.45    57401.41    861.50 o 
   4   1   7    71699.09    68597.94    891.73 o 
   6   1   7    19852.12    19350.94    450.83 o 
   8   1   7    63056.95    64085.11   1127.06 o 
  10   1   7     1771.88     2721.43    390.47 o 
  12   1   7     3903.30     2425.19    367.03 o 
  14   1   7    11932.19    13254.22    776.96 o 
  16   1   7     2913.50     3805.21    508.13 o 
  18   1   7    18012.24    17261.04    902.08 o 
  20   1   7     6302.72     6299.86    652.88 o 
  22   1   7    13711.09    13584.60    852.91 o 
  24   1   7      133.44      601.58    498.24 o 
  26   1   7     3937.42     2505.18   1054.52 o 
  28   1   7     5141.19     4065.43   1021.05 o 
 -27   2   7      245.40    -1332.81    691.95 o 
 -25   2   7    10066.26     9403.76    953.59 o 
 -23   2   7    11043.83    10390.25   1598.71 o 
 -21   2   7     9250.64     8188.71    741.16 o 
 -19   2   7    57597.85    57062.26   1369.18 o 
 -17   2   7    12499.07    11010.82    704.26 o 
 -15   2   7    48949.87    46733.09   1160.52 o 
 -13   2   7     4232.44     3359.75    447.15 o 
 -11   2   7    13479.71    14456.97    650.38 o 
  -9   2   7    15435.62    17171.08    481.33 o 
  -7   2   7    12168.59    11504.21    414.04 o 
  -5   2   7    29441.69    27482.53    515.19 o 
  -3   2   7    76880.34    78351.07    977.26 o 
  -1   2   7    55458.33    58073.88   1016.48 o 
   1   2   7     1695.88     2169.40    181.12 o 
   3   2   7    37182.48    33750.64    561.70 o 
   5   2   7    63208.70    63224.50    882.50 o 
   7   2   7    41700.63    41495.80    760.74 o 
   9   2   7    98734.74    98908.15   1643.98 o 
  11   2   7    24998.22    27312.64   1147.51 o 
  13   2   7    11290.21    12931.53    728.01 o 
  15   2   7    15185.61    14505.21    778.65 o 
  17   2   7    11070.04    11029.64    739.60 o 
  19   2   7    32500.17    32012.65   1121.85 o 
  21   2   7    50965.96    51764.43   1587.23 o 
  23   2   7    14470.40    14819.99    876.76 o 
  25   2   7    23181.98    22832.68   1127.68 o 
  27   2   7      630.54     1451.85    728.85 o 
 -28   3   7      494.69     -241.19    699.44 o 
 -26   3   7     2921.54     1783.57    655.97 o 
 -24   3   7     1407.92      860.41   1210.98 o 
 -22   3   7    11433.61    13327.86    903.10 o 
 -20   3   7     1420.06      687.09    501.60 o 
 -18   3   7     8172.19     9174.22    677.69 o 
 -16   3   7    13409.13    14589.92    758.42 o 
 -14   3   7      275.64     1061.25    389.62 o 
 -12   3   7    55011.93    54200.46   1222.46 o 
 -10   3   7     1062.87     1488.66    268.71 o 
  -8   3   7    74241.59    75427.23   1312.78 o 
  -6   3   7    10456.74    10534.99    451.80 o 
  -4   3   7     9544.30     8202.81    292.28 o 
  -2   3   7    35790.13    33091.85    616.25 o 
   0   3   7    10761.71    12139.19    442.13 o 
   2   3   7    79236.73    80597.44   1167.10 o 
   4   3   7    15702.22    17137.79    400.18 o 
   6   3   7     9662.22    10724.45    386.55 o 
   8   3   7    24289.83    22451.50    759.43 o 
  10   3   7    26856.46    27588.20    895.14 o 
  12   3   7    32529.47    32384.02   1364.33 o 
  14   3   7    28776.26    30949.98    982.43 o 
  16   3   7     5268.45     6171.32    592.43 o 
  18   3   7    28573.39    29812.45   1061.97 o 
  20   3   7     3503.17     5346.56    657.95 o 
  22   3   7    13123.42    14593.36    923.33 o 
  24   3   7     8045.97     7750.94    788.44 o 
  26   3   7     3423.62     2661.93    644.60 o 
  28   3   7     6629.87     5527.46    924.00 o 
 -27   4   7     7916.28     4495.68   1056.06 o 
 -25   4   7    12167.29    10010.00   1068.47 o 
 -23   4   7    24062.91    21920.36   1439.77 o 
 -21   4   7     6952.61     8149.72    956.94 o 
 -19   4   7    31143.61    29584.03   1098.74 o 
 -17   4   7      770.67      782.74    424.92 o 
 -15   4   7    19787.17    22184.38    841.80 o 
 -13   4   7     5204.22     4734.62    471.65 o 
 -11   4   7    29363.63    29681.52   1048.74 o 
  -9   4   7    44869.41    46007.06   1112.31 o 
  -7   4   7     3105.20     3746.23    321.76 o 
  -5   4   7    57550.49    56048.59    854.06 o 
  -3   4   7    16495.45    17254.59    420.10 o 
  -1   4   7    68153.85    66954.45    907.67 o 
   1   4   7    57881.97    59143.61    834.13 o 
   3   4   7     9012.08     8495.70    334.44 o 
   5   4   7    45930.02    43881.14    701.12 o 
   7   4   7      102.21      274.95    159.37 o 
   9   4   7    23864.24    21865.66    778.71 o 
  11   4   7    23912.03    22882.99    717.92 o 
  13   4   7     4067.69     5635.83    514.92 o 
  15   4   7     3397.86     3365.13    637.93 o 
  17   4   7     3526.27     3445.38    511.32 o 
  19   4   7      311.83      679.21    458.60 o 
  21   4   7    23662.21    23202.60   1486.79 o 
  23   4   7      683.39      681.56    527.16 o 
  25   4   7    13410.92    12002.79   1094.19 o 
  27   4   7     1252.98      -85.82    781.71 o 
 -26   5   7     4437.35     5699.60    894.18 o 
 -24   5   7     7422.39     6454.09    800.22 o 
 -22   5   7    13850.23    10915.20    950.25 o 
 -20   5   7    14675.95    13965.01    865.10 o 
 -18   5   7     8731.26     9361.46    743.19 o 
 -16   5   7    21766.28    22309.83    939.08 o 
 -14   5   7     8136.93     9565.40    669.20 o 
 -12   5   7    85840.91    83298.45   1480.78 o 
 -10   5   7    74938.91    75499.88   1652.68 o 
  -8   5   7    94276.75    90906.49   1637.64 o 
  -6   5   7    67099.30    63714.77    979.76 o 
  -4   5   7    46225.99    45135.40    667.75 o 
  -2   5   7    63197.47    62093.11    819.54 o 
   0   5   7    15311.75    15602.25    394.42 o 
   2   5   7    31213.38    29613.85    544.06 o 
   4   5   7    55219.05    52823.90    819.75 o 
   6   5   7    46599.14    41899.89   1190.30 o 
   8   5   7    14531.75    13869.77    534.58 o 
  10   5   7    16558.04    17094.87   1160.62 o 
  12   5   7    15288.98    15228.25    917.53 o 
  14   5   7     7025.55     7803.89    606.21 o 
  16   5   7    26022.86    25956.23    950.77 o 
  18   5   7    17899.44    17494.01    934.49 o 
  20   5   7    19607.74    18962.68   1328.15 o 
  22   5   7     6832.96     7683.25   1408.31 o 
  24   5   7     4012.10     4153.18    663.91 o 
  26   5   7      362.86     -287.91    584.93 o 
 -27   6   7      620.05     1682.51    843.47 o 
 -25   6   7       59.93     1467.18    702.43 o 
 -23   6   7    11209.50     9867.21    975.54 o 
 -21   6   7      413.00      712.20    503.25 o 
 -19   6   7    20617.94    21033.03    978.00 o 
 -17   6   7    11298.84    11612.16    983.35 o 
 -15   6   7     6280.23     6259.29    727.77 o 
 -13   6   7     7841.47     7654.06    472.38 o 
 -11   6   7      165.92      407.11    297.34 o 
  -9   6   7    34393.47    35349.92   1025.82 o 
  -7   6   7     6176.15     6936.31    389.09 o 
  -5   6   7    47331.56    43757.94    731.02 o 
  -3   6   7     8207.27     9494.65    319.08 o 
  -1   6   7    20316.19    20993.63    462.53 o 
   1   6   7     5054.39     5102.15    270.04 o 
   3   6   7     9672.26     9968.19    343.32 o 
   5   6   7    66578.03    62389.99    958.35 o 
   7   6   7    13955.74    14843.53    600.01 o 
   9   6   7    51935.53    48777.65   1369.46 o 
  11   6   7    14050.83    14057.44    612.37 o 
  13   6   7     8478.68     8272.84    546.71 o 
  15   6   7      574.59      826.60    367.50 o 
  17   6   7    11897.97    11616.83    744.33 o 
  19   6   7     5425.07     7482.10    686.33 o 
  21   6   7    32074.55    33248.16   1197.23 o 
  23   6   7    12067.60    10645.87    874.08 o 
  25   6   7    16045.28    14598.00   1176.17 o 
  27   6   7     7483.40     6304.83   1911.15 o 
 -26   7   7     4669.66     3268.29    833.55 o 
 -24   7   7     4247.97     3371.65    819.76 o 
 -22   7   7       31.35      480.70    562.35 o 
 -20   7   7    12078.98    12016.31    961.33 o 
 -18   7   7    10579.72     9910.36    866.06 o 
 -16   7   7    18221.09    17744.74    926.13 o 
 -14   7   7    21387.82    20609.00    948.11 o 
 -12   7   7    53221.96    55497.82   2219.79 o 
 -10   7   7    26764.62    25469.81   1028.38 o 
  -8   7   7    21842.37    22517.43   2693.75 o 
  -6   7   7    13746.67    13904.44    570.50 o 
  -4   7   7      164.03      365.93    159.14 o 
  -2   7   7    40711.78    40320.58    720.95 o 
   0   7   7       55.00      167.99    128.79 o 
   2   7   7    13592.25    12825.05    368.37 o 
   4   7   7     3414.13     3749.39    239.94 o 
   6   7   7     6689.69     6945.16    427.12 o 
   8   7   7    15331.68    13586.22   1208.02 o 
  10   7   7      615.03      347.52    289.27 o 
  12   7   7    21510.46    20814.03    676.28 o 
  14   7   7       79.63      132.02    333.61 o 
  16   7   7    13923.67    14453.80    748.69 o 
  18   7   7     2250.73     1747.01    502.53 o 
  20   7   7      393.61      303.99    471.96 o 
  22   7   7    10436.84     9575.21    965.47 o 
  24   7   7     1394.88     2742.19    605.51 o 
  26   7   7     5296.99     6936.20    966.78 o 
 -27   8   7     8519.27     7984.39   1404.70 o 
 -25   8   7     9983.87    10110.60   1025.70 o 
 -23   8   7    31831.88    31087.25   2245.72 o 
 -21   8   7     7960.51     7918.13    887.76 o 
 -19   8   7    10254.74    12618.87   2150.94 o 
 -17   8   7     1445.32     2566.47    596.33 o 
 -15   8   7     5873.20     6528.98    700.77 o 
 -13   8   7    25015.22    25034.55    773.01 o 
 -11   8   7    31952.97    30430.48    933.12 o 
  -9   8   7    29509.35    31874.32   1449.75 o 
  -7   8   7    15785.29    15844.67    990.13 o 
  -5   8   7    15419.44    15749.13    636.50 o 
  -3   8   7    23575.25    22702.50    604.11 o 
  -1   8   7    61515.37    62287.20   1148.27 o 
   1   8   7   105247.19   101281.38   2079.81 o 
   3   8   7    74882.98    74237.12   1167.42 o 
   5   8   7    93627.46    83075.99   4128.86 o 
   7   8   7    21952.68    23413.55   1240.24 o 
   9   8   7    17129.70    15535.62   1536.10 o 
  11   8   7      808.79     1821.22    303.76 o 
  13   8   7     2404.24     2123.16    397.40 o 
  15   8   7     9174.65     9524.86    621.68 o 
  17   8   7    21166.94    20833.50    859.79 o 
  19   8   7     7908.45     8707.09    832.87 o 
  21   8   7     4584.76     4872.98    722.08 o 
  23   8   7     1343.79     2474.45    615.12 o 
  25   8   7      193.91       49.10    559.30 o 
  27   8   7     1284.86     1219.66    782.12 o 
 -26   9   7     1167.01     1188.59    810.26 o 
 -24   9   7     2064.78     3130.88    733.75 o 
 -22   9   7     6199.74     8896.03    933.82 o 
 -20   9   7     4903.44     5190.36   1084.76 o 
 -18   9   7    13639.10    13523.62   1123.34 o 
 -16   9   7     2760.28     3092.62    621.80 o 
 -14   9   7     2277.39     2747.88    441.76 o 
 -12   9   7     9368.30     9801.29    618.69 o 
 -10   9   7    17284.30    17597.85    709.94 o 
  -8   9   7    16753.32    16660.71    890.90 o 
  -6   9   7    51716.74    45049.04   1362.96 o 
  -4   9   7    24549.94    23528.58    694.81 o 
  -2   9   7    98666.88   100616.07   1555.85 o 
   0   9   7      300.73     1210.89    185.28 o 
   2   9   7    16495.63    18458.79    435.85 o 
   4   9   7    46216.70    46149.88    832.43 o 
   6   9   7    34011.45    32778.40   1964.43 o 
   8   9   7    28374.59    30557.01   1332.04 o 
  10   9   7    18140.80    18963.55    966.23 o 
  12   9   7    21736.15    23846.91    688.37 o 
  14   9   7      334.30     1279.82    386.74 o 
  16   9   7    17910.23    21610.80   1013.38 o 
  18   9   7    33981.97    33855.88   1045.75 o 
  20   9   7    24301.25    25800.70   1296.86 o 
  22   9   7    33949.72    30111.62   2287.59 o 
  24   9   7     4863.97     4220.68    682.37 o 
  26   9   7     6581.78     4768.04   1036.64 o 
 -25  10   7     5734.78     6165.60    913.39 o 
 -23  10   7     1530.97     1921.50    671.57 o 
 -21  10   7     7089.16     7860.20    868.35 o 
 -19  10   7      188.38      563.25    536.69 o 
 -17  10   7      614.38      526.46    479.73 o 
 -15  10   7     2421.54     2613.87    509.74 o 
 -13  10   7     8260.85    10296.98    664.94 o 
 -11  10   7     6634.78     6915.42    505.50 o 
  -9  10   7    16928.17    18386.51   1266.47 o 
  -7  10   7      674.43      595.68    232.21 o 
  -5  10   7    16798.52    20081.94   1178.41 o 
  -3  10   7    26799.30    26438.28    790.18 o 
  -1  10   7     1927.91     2728.07    293.87 o 
   1  10   7    30935.98    27383.31    745.73 o 
   3  10   7      990.63     1653.97    295.78 o 
   5  10   7    74961.30    79362.03   1750.33 o 
   7  10   7    25918.41    26589.83    958.42 o 
   9  10   7    16696.93    17290.43   1417.01 o 
  11  10   7    35326.26    37267.47   1020.86 o 
  13  10   7     6237.20     6414.44    611.61 o 
  15  10   7    22232.39    23178.54   1116.18 o 
  17  10   7      216.67      446.09    394.88 o 
  19  10   7    12126.81    11403.08    740.26 o 
  21  10   7     2127.88     2880.19    611.99 o 
  23  10   7     1216.33     1313.14    579.32 o 
  25  10   7     1715.84     3368.05    756.70 o 
 -26  11   7    13143.13    10641.60   1237.53 o 
 -24  11   7     4704.38     5089.18    847.28 o 
 -22  11   7    10326.75    11079.74   1019.32 o 
 -20  11   7     5636.80     4687.66    787.64 o 
 -18  11   7     7071.05     7704.92    847.19 o 
 -16  11   7    12150.89    11779.15    985.85 o 
 -14  11   7    22779.55    22379.41    908.04 o 
 -12  11   7    35698.17    37530.85   1302.51 o 
 -10  11   7    34133.43    34459.10   1052.33 o 
  -8  11   7      844.16     1746.28    327.56 o 
  -6  11   7    14010.49    14475.74    642.15 o 
  -4  11   7    24242.84    22619.80    856.11 o 
  -2  11   7    25912.46    28915.41    959.06 o 
   0  11   7    38226.32    37446.33   1186.07 o 
   2  11   7    13725.56    14694.93    598.64 o 
   4  11   7    29764.42    28621.47   1752.82 o 
   6  11   7      188.00       92.86    210.30 o 
   8  11   7    31249.57    31034.32    857.17 o 
  10  11   7     6173.53     6382.71    468.86 o 
  12  11   7    31094.06    32816.48    859.55 o 
  14  11   7    13895.29    13219.60    948.18 o 
  16  11   7    15023.28    13861.44    828.49 o 
  18  11   7    26675.63    26757.56   1759.14 o 
  20  11   7      337.67       82.87    480.39 o 
  22  11   7    14227.58    17480.13   1702.00 o 
  24  11   7      677.99      763.07    666.76 o 
  26  11   7     3964.69     4320.78   1046.69 o 
 -25  12   7     8242.19     8829.62   1014.94 o 
 -23  12   7     1139.11      502.06    936.63 o 
 -21  12   7     4521.58     5515.91    836.80 o 
 -19  12   7     3424.02     6221.88    812.30 o 
 -17  12   7     2454.53     2905.97    652.17 o 
 -15  12   7    17404.41    17240.22    875.41 o 
 -13  12   7     7238.36     8152.68    571.69 o 
 -11  12   7    31467.46    31320.78    918.32 o 
  -9  12   7    20807.23    21558.87    782.32 o 
  -7  12   7    20703.83    19190.14    769.81 o 
  -5  12   7    14873.76    15610.20    647.72 o 
  -3  12   7    33072.23    30693.24   1117.16 o 
  -1  12   7     3833.72     3320.80    528.87 o 
   1  12   7    89937.87    89613.70   2418.33 o 
   3  12   7    57233.60    57778.68   1308.01 o 
   5  12   7    86225.07    84357.45   1859.10 o 
   7  12   7    53795.18    58291.45   3702.32 o 
   9  12   7     9744.55    10734.85    697.72 o 
  11  12   7    36373.34    38449.58   1426.99 o 
  13  12   7     2150.69     2798.00    566.22 o 
  15  12   7    18184.63    19554.13   1215.56 o 
  17  12   7     8523.95     9593.78    760.59 o 
  19  12   7    14625.29    17361.73   1391.30 o 
  21  12   7     5919.05     6169.20   1025.55 o 
  23  12   7      608.43     3846.01    801.27 o 
  25  12   7     5410.83     6811.32   1363.33 o 
 -24  13   7       58.80       94.10    611.94 o 
 -22  13   7     9828.22     9125.02    962.16 o 
 -20  13   7     1484.90     2292.78    712.41 o 
 -18  13   7     9623.26     9743.89    945.92 o 
 -16  13   7      938.90     1416.47    494.39 o 
 -14  13   7     2711.42     3310.35    530.64 o 
 -12  13   7     2414.46     3111.12    410.87 o 
 -10  13   7     6726.00     6009.69    510.99 o 
  -8  13   7     2228.09     2230.92    375.22 o 
  -6  13   7     9521.72    10108.33    577.06 o 
  -4  13   7     4239.48     4447.74    419.38 o 
  -2  13   7    10566.02    12520.25    694.42 o 
   0  13   7     4468.62     4387.80    416.88 o 
   2  13   7     4279.52     3920.00    503.39 o 
   4  13   7     5558.80     4852.74    463.26 o 
   6  13   7     7204.12     7452.25    504.01 o 
   8  13   7    26071.03    27115.88    798.17 o 
  10  13   7     8082.05     8420.60    614.22 o 
  12  13   7     7765.29     9222.80    676.45 o 
  14  13   7    16452.89    14746.53   1179.08 o 
  16  13   7     3907.44     4169.91    609.17 o 
  18  13   7    34371.39    36285.94   1234.25 o 
  20  13   7    15492.76    16858.06    997.43 o 
  22  13   7    39487.97    39978.96   1586.78 o 
  24  13   7     8701.45     8535.53    978.74 o 
 -23  14   7     2215.18     2635.28    772.05 o 
 -21  14   7     4467.25     4780.17    827.97 o 
 -19  14   7    19637.17    19074.13   1228.62 o 
 -17  14   7     5755.15     7209.33    745.32 o 
 -15  14   7    37459.65    34970.75   1331.86 o 
 -13  14   7    15725.71    15095.81    763.61 o 
 -11  14   7    13849.33    14741.59    735.43 o 
  -9  14   7      195.77     1774.79    379.09 o 
  -7  14   7      135.32      367.87    301.08 o 
  -5  14   7     6891.95     8380.71    546.79 o 
  -3  14   7    29892.18    33972.35    859.01 o 
  -1  14   7    12338.17    14061.99    612.97 o 
   1  14   7    22774.49    21891.56    674.39 o 
   3  14   7      314.33      753.17    308.39 o 
   5  14   7     8533.76     8292.88    509.81 o 
   7  14   7    20917.41    19548.74    725.90 o 
   9  14   7     2070.39     1822.26    384.81 o 
  11  14   7    23868.68    24308.84    868.21 o 
  13  14   7     2673.15     3028.00    592.66 o 
  15  14   7     9988.63    10386.44    785.00 o 
  17  14   7     4190.27     2816.99    590.23 o 
  19  14   7     4794.77     5036.17    705.03 o 
  21  14   7     6307.76     6829.65   1228.68 o 
  23  14   7       47.17      400.84    666.29 o 
 -22  15   7    12795.34    12639.72   1705.70 o 
 -20  15   7      916.18     1034.16    655.44 o 
 -18  15   7     4324.84     3908.74    649.35 o 
 -16  15   7     4813.65     5436.78    580.94 o 
 -14  15   7    10692.33    10190.93    688.88 o 
 -12  15   7    19469.71    20852.28    855.72 o 
 -10  15   7    22527.58    22903.28    862.14 o 
  -8  15   7     9416.63    10583.66    639.85 o 
  -6  15   7      843.00     1899.43    380.80 o 
  -4  15   7     3984.49     4519.00    440.58 o 
  -2  15   7    15372.88    15184.88    656.61 o 
   0  15   7    23336.87    23933.57   1016.91 o 
   2  15   7    48513.20    50197.77   1040.71 o 
   4  15   7    20889.68    21139.01    727.97 o 
   6  15   7     5977.91     6936.87    555.73 o 
   8  15   7     5902.27     7416.91    525.91 o 
  10  15   7     2267.81     2474.71    471.82 o 
  12  15   7    17613.28    19386.74    850.07 o 
  14  15   7    37001.09    36443.58   1465.41 o 
  16  15   7    22536.96    22484.09   1052.21 o 
  18  15   7    35633.17    34012.77   2010.27 o 
  20  15   7     6439.81     6872.05   1141.11 o 
  22  15   7     7750.43     8312.91    835.08 o 
 -23  16   7     3804.71     2943.78    829.71 o 
 -21  16   7      184.91     1194.26    604.45 o 
 -19  16   7    11019.06    13737.52    983.40 o 
 -17  16   7     2388.93     1920.36    563.92 o 
 -15  16   7    22019.58    21832.46   1219.77 o 
 -13  16   7     3511.35     4498.89    539.48 o 
 -11  16   7    14248.44    14464.60    771.77 o 
  -9  16   7    16730.82    17320.09    830.58 o 
  -7  16   7    14682.81    14207.62    718.55 o 
  -5  16   7    26163.15    25612.08    826.71 o 
  -3  16   7     5841.52     7157.46    515.85 o 
  -1  16   7     3111.81     3423.94    434.21 o 
   1  16   7    26123.81    27098.47   1344.41 o 
   3  16   7    13371.68    13386.43    631.33 o 
   5  16   7    22564.38    21270.20    764.88 o 
   7  16   7    17130.40    17508.42   1017.81 o 
   9  16   7     2991.36     3293.19    440.00 o 
  11  16   7    13342.47    14326.43   1203.27 o 
  13  16   7     1013.69      -75.35    537.05 o 
  15  16   7     4632.78     4302.56    696.66 o 
  17  16   7     5594.18     7308.75    780.80 o 
  19  16   7     9582.22     9739.06    834.27 o 
  21  16   7    10961.68    10614.73   1155.50 o 
  23  16   7     1911.89     3773.25    978.77 o 
 -22  17   7     3730.41     4009.57    847.39 o 
 -20  17   7     2822.73     2756.03    666.66 o 
 -18  17   7      990.34     1373.07    572.80 o 
 -16  17   7     5839.97     5633.01    614.10 o 
 -14  17   7     4461.09     4183.38    553.30 o 
 -12  17   7     8846.80     9116.38    669.96 o 
 -10  17   7      159.83     1238.04    393.26 o 
  -8  17   7    20606.05    21159.03    899.82 o 
  -6  17   7    11772.15    10661.55    656.69 o 
  -4  17   7     3828.66     4094.21    446.01 o 
  -2  17   7    12127.49    12682.59    674.87 o 
   0  17   7       73.59      703.95    358.34 o 
   2  17   7    11509.45    10394.70    747.27 o 
   4  17   7     1053.25      942.20    351.47 o 
   6  17   7    10898.79    12749.15    653.41 o 
   8  17   7     1398.46     2377.93    432.93 o 
  10  17   7      409.26      645.96    433.63 o 
  12  17   7     2681.42     3185.57    536.84 o 
  14  17   7     5327.73     6119.09    748.15 o 
  16  17   7     2431.86     1827.48    564.86 o 
  18  17   7    12752.89    12891.60   1177.44 o 
  20  17   7     4927.67     4747.17    871.55 o 
  22  17   7    13920.63    13707.05   1080.88 o 
 -21  18   7      534.49     -163.10    567.87 o 
 -19  18   7    15216.33    15621.21   1172.26 o 
 -17  18   7    12428.12    13279.69   1136.15 o 
 -15  18   7    35892.88    35613.63   1832.80 o 
 -13  18   7    35774.20    32785.87   1080.93 o 
 -11  18   7    26861.60    27544.08   1426.07 o 
  -9  18   7    33488.72    32224.75   1016.20 o 
  -7  18   7     2225.71     1657.60    496.55 o 
  -5  18   7    17507.75    16841.50    768.41 o 
  -3  18   7    28493.63    29502.87    903.41 o 
  -1  18   7    17818.39    17617.14    740.72 o 
   1  18   7    14353.87    15086.97    737.08 o 
   3  18   7     8035.89     9030.14    667.00 o 
   5  18   7     9767.37    11653.99    659.98 o 
   7  18   7    10266.92     9262.04    600.98 o 
   9  18   7    13882.40    13914.24    725.64 o 
  11  18   7     7250.12     7899.35    661.29 o 
  13  18   7     9772.08     9403.45    860.05 o 
  15  18   7     4326.81     3747.80    900.34 o 
  17  18   7      961.66      541.81    541.85 o 
  19  18   7       47.68        4.30    591.97 o 
  21  18   7     9454.11     9434.85    891.99 o 
 -20  19   7     5196.38     5831.60    818.78 o 
 -18  19   7       49.07     1059.17    582.56 o 
 -16  19   7     9590.30     9442.04    840.25 o 
 -14  19   7     4788.27     5069.10    604.55 o 
 -12  19   7    14497.13    15749.19   1215.22 o 
 -10  19   7    12513.14    12022.32    759.83 o 
  -8  19   7     6414.11     7216.30    858.37 o 
  -6  19   7     5017.35     6372.94    544.09 o 
  -4  19   7      261.19     1133.28    532.60 o 
  -2  19   7    32466.81    31888.11    928.11 o 
   0  19   7    11739.71    12415.78    696.90 o 
   2  19   7    57707.91    59318.67   1316.90 o 
   4  19   7    30829.44    31180.59    915.15 o 
   6  19   7    20542.48    21569.34    831.85 o 
   8  19   7    10872.96    13852.59   1958.59 o 
  10  19   7      335.64      119.85    445.24 o 
  12  19   7     3347.44     4433.19    666.89 o 
  14  19   7    19178.75    20293.34   1632.91 o 
  16  19   7    10307.95    10455.30    968.05 o 
  18  19   7    15355.43    13970.28   1222.50 o 
  20  19   7     8549.52    12001.31   1858.47 o 
 -19  20   7     8386.92    10956.98   2656.88 o 
 -17  20   7     4893.18     3961.97    624.40 o 
 -15  20   7     6723.87     7518.00    965.84 o 
 -13  20   7    15611.28    16755.66   1251.35 o 
 -11  20   7      385.30      553.79    436.73 o 
  -9  20   7    24338.36    25111.07   1135.39 o 
  -7  20   7      488.53      563.82    375.09 o 
  -5  20   7    20570.38    19466.04   1102.91 o 
  -3  20   7     3898.87     6047.75    536.91 o 
  -1  20   7     6117.89     7332.33    677.20 o 
   1  20   7    12375.36    13078.78    711.23 o 
   3  20   7     1430.00     1719.12    416.50 o 
   5  20   7    14946.60    13981.21    761.55 o 
   7  20   7    12185.70    13081.02    719.86 o 
   9  20   7     4616.18     5668.69    639.80 o 
  11  20   7     5728.01     6578.59    667.49 o 
  13  20   7     1469.39     2468.26    666.25 o 
  15  20   7     1206.64      754.91    668.12 o 
  17  20   7     2582.16     2801.81    723.82 o 
  19  20   7     5064.91     5962.07   1036.56 o 
 -18  21   7     9453.13     9319.90   1234.85 o 
 -16  21   7    10600.47    10413.42    806.09 o 
 -14  21   7     6207.67     7233.68   1211.24 o 
 -12  21   7     5949.37     7324.64   1117.50 o 
 -10  21   7     2294.84     3512.52    538.30 o 
  -8  21   7     4598.08     4631.55    564.81 o 
  -6  21   7    31645.89    31569.96   1252.40 o 
  -4  21   7    23122.73    23036.42   1265.43 o 
  -2  21   7    51311.09    52418.40   1732.93 o 
   0  21   7     3783.97     4448.99    518.75 o 
   2  21   7     9103.92     9021.30    667.36 o 
   4  21   7     6582.61     8052.48    816.05 o 
   6  21   7      369.37      628.52    409.92 o 
   8  21   7     7471.00     7153.77    755.19 o 
  10  21   7     7358.33     7970.11    856.77 o 
  12  21   7     4770.30     4169.77    700.92 o 
  14  21   7     4169.26     3694.17    938.50 o 
  16  21   7      144.89     -229.92    722.06 o 
  18  21   7      568.02      784.15    632.16 o 
 -17  22   7    14205.26    12111.00    888.29 o 
 -15  22   7     8128.32     8272.32    900.84 o 
 -13  22   7    40429.04    37950.15   1837.08 o 
 -11  22   7    13703.87    14447.54    861.64 o 
  -9  22   7    32923.60    33425.66   1592.66 o 
  -7  22   7    10184.92    10039.83    731.02 o 
  -5  22   7     6981.79     7466.66    691.39 o 
  -3  22   7    13250.34    12576.20    844.19 o 
  -1  22   7    13605.68    13999.50    857.80 o 
   1  22   7    10006.94    10793.03    710.34 o 
   3  22   7    11046.99    12738.60    752.76 o 
   5  22   7    13481.60    12692.76    771.12 o 
   7  22   7       29.21      494.60    432.38 o 
   9  22   7     5841.81     7594.41    910.69 o 
  11  22   7    10597.52    11085.35   1450.93 o 
  13  22   7     9677.92    11643.14   1176.01 o 
  15  22   7    12947.13    12487.67   1404.56 o 
  17  22   7     3654.10     4104.56    931.65 o 
 -16  23   7     1957.96     1914.48    676.03 o 
 -14  23   7       47.51     -635.93    487.56 o 
 -12  23   7      767.82     3641.37    612.98 o 
 -10  23   7     1152.14     1025.35    469.22 o 
  -8  23   7     1478.15     2399.09    533.25 o 
  -6  23   7    12395.15    11501.55    831.49 o 
  -4  23   7      767.94      398.01    430.44 o 
  -2  23   7    15070.17    15405.38    829.62 o 
   0  23   7     6324.31     7595.47    828.75 o 
   2  23   7    10608.77    10000.13    696.49 o 
   4  23   7    23813.07    23717.95   1601.25 o 
   6  23   7    10918.06    10780.63   1249.86 o 
   8  23   7    31172.25    30772.34   1792.20 o 
  10  23   7     1525.04     1412.63    942.04 o 
  12  23   7     1275.71      843.91    637.90 o 
  14  23   7     2456.22     3728.39    833.46 o 
  16  23   7     3762.63     2769.44    803.53 o 
 -13  24   7     8793.75     8621.81   1364.51 o 
 -11  24   7      743.74      544.73    474.62 o 
  -9  24   7     4159.95     4167.51    756.20 o 
  -7  24   7     1108.98     1469.70    517.10 o 
  -5  24   7     3955.92     5496.48    733.33 o 
  -3  24   7     7987.40     8605.53    687.51 o 
  -1  24   7      112.63     -429.35    407.36 o 
   1  24   7     9873.87     8522.84    756.73 o 
   3  24   7     1416.53      663.10    561.81 o 
   5  24   7     7608.16     8346.62    712.29 o 
   7  24   7     4304.71     3796.77    550.21 o 
   9  24   7     2291.97     3158.78    685.50 o 
  11  24   7     4905.50     4011.11    721.39 o 
  13  24   7       66.39     -448.42    656.64 o 
 -12  25   7     5723.77     6084.91    790.35 o 
 -10  25   7     1889.73     2287.36    576.89 o 
  -8  25   7      160.16      713.20    529.92 o 
  -6  25   7    16075.53    15127.36   1305.65 o 
  -4  25   7    12984.43    13658.91    809.55 o 
  -2  25   7    23164.26    26954.36   1659.90 o 
   0  25   7    17791.21    17841.77   1159.85 o 
   2  25   7    10193.57     9648.33    776.10 o 
   4  25   7    11754.33    11475.15    994.57 o 
   6  25   7       41.47     -256.41    455.33 o 
   8  25   7     9800.83    10883.71    905.99 o 
  10  25   7     5861.62     5924.43   1034.15 o 
  12  25   7     7955.78     7785.28    997.75 o 
 -11  26   7     3744.08     2272.32    689.98 o 
  -9  26   7     6280.88     6599.53    905.74 o 
  -7  26   7     5207.08     6525.83    677.68 o 
  -5  26   7      413.81      942.37    496.59 o 
  -3  26   7     3473.10     5473.59    646.36 o 
  -1  26   7     4073.54     3932.65    582.52 o 
   1  26   7     5109.72     6245.46    665.67 o 
   3  26   7     2934.86     3082.04    564.20 o 
   5  26   7     4112.02     4367.59    918.14 o 
   7  26   7     4625.08     4646.79    984.85 o 
   9  26   7     1245.86     1087.24    718.90 o 
  11  26   7    13194.88    12303.92   1591.90 o 
  -8  27   7     1431.60     1612.51    787.40 o 
  -6  27   7     7405.01     6664.39   1404.37 o 
  -4  27   7     1385.78     1832.85    688.59 o 
  -2  27   7      707.10     2022.07    752.98 o 
   0  27   7     3587.52     3615.29    712.39 o 
   2  27   7      247.26      373.16    546.65 o 
   4  27   7     8219.50     7667.97    802.66 o 
   6  27   7      646.90     -297.89    640.11 o 
   8  27   7     8658.29     8530.25    983.19 o 
  -3  28   7     6810.19     6346.26    924.35 o 
  -1  28   7     5006.08     3885.74    819.01 o 
   1  28   7     1203.38     1291.59    629.77 o 
   3  28   7      462.77      614.78    639.94 o 
   0   0   8   576727.19   580407.56   9337.99 o 
   2   0   8    94088.39    88604.73   1204.56 o 
   4   0   8   134071.66   131416.42   1491.41 o 
   6   0   8    32645.72    29422.14    631.50 o 
   8   0   8     3174.33     3717.61    284.27 o 
  10   0   8    20550.54    19881.66    965.52 o 
  12   0   8    60931.59    62616.60   1492.66 o 
  14   0   8     7254.96     8487.79    623.85 o 
  16   0   8    30695.97    30092.74   1011.83 o 
  18   0   8      461.00     1313.09    451.73 o 
  20   0   8      954.99     1675.92    483.70 o 
  22   0   8      191.80      412.52    490.74 o 
  24   0   8     9486.48     8769.51    783.83 o 
  26   0   8     2669.99     2547.79   1079.75 o 
 -27   1   8     1360.73      112.22    922.51 o 
 -25   1   8     2529.60     2299.40    739.17 o 
 -23   1   8     7074.15     7907.25   1353.62 o 
 -21   1   8     3797.60     4120.61    607.74 o 
 -19   1   8      913.12     1730.93    566.83 o 
 -17   1   8    10660.56    10000.89    683.32 o 
 -15   1   8     1922.39     2257.70    430.14 o 
 -13   1   8     2778.31     1995.45    453.24 o 
 -11   1   8    75075.23    74197.13   2075.63 o 
  -9   1   8     2563.97     1823.77    279.90 o 
  -7   1   8   112059.46   110361.62   1456.07 o 
  -5   1   8     1950.08     2482.60    231.75 o 
  -3   1   8    24564.57    25973.16    506.61 o 
  -1   1   8    12814.72    12428.62    388.27 o 
   1   1   8    11947.20    11478.75    383.42 o 
   3   1   8     3491.63     6273.29    288.36 o 
   5   1   8    53204.15    48995.02    789.20 o 
   7   1   8    27189.42    25822.16    577.06 o 
   9   1   8     7919.40     7596.89    416.32 o 
  11   1   8    31382.01    26553.21   3935.81 o 
  13   1   8    22514.59    23512.95   1070.01 o 
  15   1   8    23489.30    25352.22    920.59 o 
  17   1   8    77527.71    77091.80   1694.42 o 
  19   1   8     3768.98     4095.03    595.42 o 
  21   1   8    21290.68    22874.08   1465.60 o 
  23   1   8     1605.30     2322.29    588.79 o 
  25   1   8      426.05     1106.54    561.04 o 
  27   1   8     1671.67      425.93    897.22 o 
 -26   2   8     4049.48     4207.91    970.53 o 
 -24   2   8     4647.33     4112.69   1089.88 o 
 -22   2   8    16181.27    15100.02   1025.65 o 
 -20   2   8    38903.88    37175.82   1158.88 o 
 -18   2   8     2169.91     1541.70    467.88 o 
 -16   2   8    16044.55    19482.75    826.82 o 
 -14   2   8     2451.77     4124.13    470.25 o 
 -12   2   8     4789.46     6499.30    669.35 o 
 -10   2   8    28968.19    31073.34   1039.06 o 
  -8   2   8    46430.19    42526.70   1017.82 o 
  -6   2   8     8478.22     8341.74    416.01 o 
  -4   2   8    76958.92    76009.59   1003.09 o 
  -2   2   8     2253.88     3467.79    240.35 o 
   0   2   8    94710.44    91584.91   1170.07 o 
   2   2   8     2273.57     3875.19    247.81 o 
   4   2   8     9633.59     9797.63    375.71 o 
   6   2   8    25294.81    24553.97    519.32 o 
   8   2   8     7737.66     8436.08    416.43 o 
  10   2   8    65632.45    50786.20  10422.10 o 
  12   2   8      726.84      817.50    334.39 o 
  14   2   8    46898.26    44160.05   1180.57 o 
  16   2   8     1234.69     1123.34    429.10 o 
  18   2   8      548.74      383.77    437.30 o 
  20   2   8     2336.76     1471.95    517.02 o 
  22   2   8     6482.64     6873.58    768.50 o 
  24   2   8     1311.53     1433.47    579.08 o 
  26   2   8     3549.18     3307.28    673.00 o 
 -27   3   8    12330.39    12076.71   1146.04 o 
 -25   3   8      252.58      819.29    754.76 o 
 -23   3   8    13042.16    12374.64    932.09 o 
 -21   3   8     7453.09     8834.35    949.13 o 
 -19   3   8    13969.40    12935.97    793.16 o 
 -17   3   8    37369.08    39882.87   1133.57 o 
 -15   3   8    46534.23    43117.63   1303.14 o 
 -13   3   8     5169.90     6506.91    574.84 o 
 -11   3   8    53572.40    49005.99   1653.18 o 
  -9   3   8     2787.56     2317.39    440.54 o 
  -7   3   8    23191.78    23636.38    625.88 o 
  -5   3   8    34503.49    37265.44    662.50 o 
  -3   3   8    15828.84    14180.81    382.14 o 
  -1   3   8     4919.56     8303.57    332.90 o 
   1   3   8    24925.13    24716.12    496.52 o 
   3   3   8    15871.13    14619.59    385.84 o 
   5   3   8      799.57      594.03    155.42 o 
   7   3   8    68721.29    64898.64    915.33 o 
   9   3   8    37996.17    38913.04   1024.58 o 
  11   3   8    46883.76    43671.26   1454.61 o 
  13   3   8    47315.42    50076.86   1396.49 o 
  15   3   8    20751.98    23732.67   1134.07 o 
  17   3   8    29856.04    27619.89   1005.32 o 
  19   3   8     6749.69     7289.75    692.75 o 
  21   3   8     4480.47     3295.27    603.23 o 
  23   3   8     4223.77     3877.49    960.09 o 
  25   3   8      663.22      858.27    744.32 o 
  27   3   8     1492.76     1638.10    832.33 o 
 -26   4   8     1065.21     1531.00    748.56 o 
 -24   4   8     1635.20      397.63    593.65 o 
 -22   4   8        3.76      388.64    525.34 o 
 -20   4   8    11081.24    10967.24    816.98 o 
 -18   4   8     5085.74     6409.54    725.26 o 
 -16   4   8    24278.32    26936.62    928.54 o 
 -14   4   8    18660.85    20993.14    821.10 o 
 -12   4   8    18284.26    19210.03    915.02 o 
 -10   4   8    22310.92    22309.48   1560.63 o 
  -8   4   8     2928.38     3235.29    318.27 o 
  -6   4   8     5690.82     4708.07    307.49 o 
  -4   4   8    46266.54    42698.20    645.48 o 
  -2   4   8    10469.11    10344.72    387.95 o 
   0   4   8   135717.27   131266.13   1551.43 o 
   2   4   8    77874.70    77535.04    995.65 o 
   4   4   8    44060.15    40580.73    677.46 o 
   6   4   8    93552.08    98982.95   1281.36 o 
   8   4   8     5920.74     7127.62    515.67 o 
  10   4   8    31528.45    30348.07   1537.79 o 
  12   4   8    16510.51    17560.65   1296.76 o 
  14   4   8     9809.74     8578.00    626.73 o 
  16   4   8    12098.47    10716.38    705.52 o 
  18   4   8    10697.51    13158.69   1296.54 o 
  20   4   8     7602.31     9350.49    742.33 o 
  22   4   8       55.66     2584.82    573.85 o 
  24   4   8    22380.73    25728.64   1468.60 o 
  26   4   8     3335.08     2412.20    696.56 o 
 -27   5   8     7139.50     6022.24    932.40 o 
 -25   5   8     4360.36     3279.42    786.28 o 
 -23   5   8     4648.40     3734.31    732.61 o 
 -21   5   8     3051.14     4301.39    685.58 o 
 -19   5   8     6349.70     4883.44    642.27 o 
 -17   5   8     5208.42     6446.03    714.30 o 
 -15   5   8      172.05      462.59    404.54 o 
 -13   5   8    17693.47    17646.22    821.56 o 
 -11   5   8     3094.88     1752.75    484.98 o 
  -9   5   8    15257.82    16563.89    634.51 o 
  -7   5   8     1469.10     2044.42    250.90 o 
  -5   5   8     6796.53     7150.50    321.97 o 
  -3   5   8      832.98      709.56    136.51 o 
  -1   5   8    52930.76    50667.89    894.76 o 
   1   5   8     2162.64     3043.40    256.94 o 
   3   5   8    32885.95    34777.58    616.08 o 
   5   5   8     7146.49     7269.63    329.25 o 
   7   5   8     5579.26     6315.39    355.93 o 
   9   5   8     1844.68      787.55    269.31 o 
  11   5   8     4252.98     3923.30    473.03 o 
  13   5   8    16322.73    17312.98    738.88 o 
  15   5   8     5605.28     6224.58    580.15 o 
  17   5   8    46912.89    47328.00   1280.44 o 
  19   5   8     3739.14     3284.47    561.19 o 
  21   5   8    18716.73    16169.22    947.06 o 
  23   5   8    10920.93    10704.57   1173.99 o 
  25   5   8      395.12      220.06    602.33 o 
  27   5   8     3938.89     1908.74    938.28 o 
 -26   6   8      256.00     1558.07    739.59 o 
 -24   6   8    15615.37    15538.02   1665.85 o 
 -22   6   8     6380.25     7402.11   1051.32 o 
 -20   6   8    54853.00    54301.88   1964.02 o 
 -18   6   8    12700.41    12825.47    889.31 o 
 -16   6   8    33777.12    34230.53   1124.52 o 
 -14   6   8    18993.66    20545.54    869.98 o 
 -12   6   8      284.65      510.84    317.79 o 
 -10   6   8     7515.99     7718.08    751.58 o 
  -8   6   8    26482.87    27877.56    846.64 o 
  -6   6   8    15252.65    17301.36    536.05 o 
  -4   6   8    97793.87   100523.52   1455.83 o 
  -2   6   8    25490.15    25029.21    494.51 o 
   0   6   8    32905.84    30068.80    615.97 o 
   2   6   8     8623.30     7612.38    356.36 o 
   4   6   8     5518.17     5033.91    291.52 o 
   6   6   8    14885.42    15533.43    508.03 o 
   8   6   8    24152.88    24678.70    763.06 o 
  10   6   8     8957.61    10338.69    619.41 o 
  12   6   8     2493.49     2452.10    382.27 o 
  14   6   8     6961.78     8203.88    573.12 o 
  16   6   8    18682.25    18560.49   1352.29 o 
  18   6   8     1947.46     1510.14    485.05 o 
  20   6   8    40247.50    39428.09   1560.77 o 
  22   6   8     2826.00     2708.12    612.30 o 
  24   6   8    18702.62    17098.10   1088.22 o 
  26   6   8     3422.55     2677.81    863.46 o 
 -25   7   8     6374.33     6099.10   1207.77 o 
 -23   7   8    16872.52    15234.66   1173.45 o 
 -21   7   8     9407.65     8290.69    901.30 o 
 -19   7   8     6554.85     6591.05    787.36 o 
 -17   7   8     5409.69     4948.16    716.85 o 
 -15   7   8    29443.68    31506.93   1223.99 o 
 -13   7   8     5845.69     5681.91    636.64 o 
 -11   7   8     5701.41     9844.80    566.35 o 
  -9   7   8     1549.70      874.52    323.48 o 
  -7   7   8     8724.21     9739.43    550.99 o 
  -5   7   8     5061.44     6083.33    391.59 o 
  -3   7   8    66503.29    62290.75    901.25 o 
  -1   7   8    27388.10    26533.42    527.93 o 
   1   7   8   114541.53   112579.27   1388.75 o 
   3   7   8    23312.79    21891.70    530.86 o 
   5   7   8     1585.29     1516.28    197.83 o 
   7   7   8     8796.60    10355.54    787.08 o 
   9   7   8    83139.07    81184.59   2199.49 o 
  11   7   8    10454.03    11271.16    648.57 o 
  13   7   8   104858.30   103288.02   1806.53 o 
  15   7   8    23224.96    22873.98    840.41 o 
  17   7   8    34102.50    33008.75   1656.73 o 
  19   7   8     1425.93     5381.82    812.61 o 
  21   7   8     1262.68     2732.87    585.00 o 
  23   7   8     1415.27     2586.06    598.53 o 
  25   7   8     5079.62     4074.16    887.87 o 
 -26   8   8      661.13     1679.90    742.38 o 
 -24   8   8    26659.17    23292.71   2109.41 o 
 -22   8   8     1059.34     1226.15    644.69 o 
 -20   8   8    15227.09    14584.99   1078.01 o 
 -18   8   8     1795.78     1486.21    541.02 o 
 -16   8   8     6062.99     6703.79    753.40 o 
 -14   8   8    21505.94    21087.22   1067.68 o 
 -12   8   8      164.65      621.79    265.59 o 
 -10   8   8    24515.22    24593.62    876.35 o 
  -8   8   8      365.01      426.40    365.71 o 
  -6   8   8    23921.74    22521.96   1185.65 o 
  -4   8   8     5938.28     7985.59    523.44 o 
  -2   8   8     7564.68     7607.22    363.25 o 
   0   8   8     3241.45     3379.03    291.84 o 
   2   8   8    46698.13    41750.55    823.06 o 
   4   8   8     2785.64     2567.58    342.66 o 
   6   8   8    25969.29    27159.87   1360.29 o 
   8   8   8      334.62      420.58    268.88 o 
  10   8   8    10551.23    10517.68    595.31 o 
  12   8   8     3191.89     4048.82    434.65 o 
  14   8   8     4264.28     4210.64    483.88 o 
  16   8   8    12174.06    11555.95    776.81 o 
  18   8   8    24111.27    23958.85   1060.83 o 
  20   8   8     9854.08     9496.68    797.86 o 
  22   8   8      190.56      -50.41    506.99 o 
  24   8   8     9378.09     9858.01    895.84 o 
  26   8   8    14982.77    13821.73   1282.04 o 
 -25   9   8     1330.35     1423.52    735.84 o 
 -23   9   8     4980.71     5531.46    827.37 o 
 -21   9   8     7279.06     7238.84    880.59 o 
 -19   9   8    14306.45    13868.64   1374.93 o 
 -17   9   8    11767.83    14592.17   1139.44 o 
 -15   9   8     5998.68     7653.92    772.78 o 
 -13   9   8    30715.91    30196.94    882.77 o 
 -11   9   8    27728.90    28210.12    886.28 o 
  -9   9   8    28700.80    24967.04   2832.31 o 
  -7   9   8    84879.10    81683.94   2918.18 o 
  -5   9   8     1980.24     1007.47    565.88 o 
  -3   9   8    39260.63    39848.72   1518.61 o 
  -1   9   8     7968.12     7739.21    364.63 o 
   1   9   8     2616.66     2232.68    229.57 o 
   3   9   8     2389.99     3010.00    317.73 o 
   5   9   8    14982.64    14637.91    727.57 o 
   7   9   8     1775.45      234.21    184.28 o 
   9   9   8    28874.36    26202.77   1284.88 o 
  11   9   8     4570.85     5218.11    488.52 o 
  13   9   8    11380.05    11416.44    649.33 o 
  15   9   8     2002.38     1922.26    446.00 o 
  17   9   8     3086.57     3535.45    511.36 o 
  19   9   8     8314.25     7985.40    717.58 o 
  21   9   8      230.54     -353.32    503.90 o 
  23   9   8    11994.59    10354.89    969.00 o 
  25   9   8      199.68     1058.72    878.43 o 
 -24  10   8    12222.28     9626.29   1054.54 o 
 -22  10   8     5541.61     5681.75    829.41 o 
 -20  10   8    29295.36    30296.73   1919.38 o 
 -18  10   8    33172.34    32604.50   1521.90 o 
 -16  10   8    37539.64    38451.60   1430.45 o 
 -14  10   8    59966.17    56929.42   1479.10 o 
 -12  10   8     5380.94     6510.22    505.84 o 
 -10  10   8    30952.54    31757.07    995.72 o 
  -8  10   8     9570.89     8810.23    568.57 o 
  -6  10   8     7762.72     8855.29    770.04 o 
  -4  10   8    31060.56    28052.72   1870.51 o 
  -2  10   8    65499.95    60092.34   3482.47 o 
   0  10   8    19897.24    17354.35    838.18 o 
   2  10   8    30370.84    33385.10   1175.52 o 
   4  10   8    22666.49    21323.48   1865.77 o 
   6  10   8     6994.35     3417.28   1711.64 o 
   8  10   8    23499.70    24131.74   1234.47 o 
  10  10   8    31048.63    31308.87   1105.73 o 
  12  10   8     3104.06     2810.80    441.25 o 
  14  10   8    16752.06    16426.04   1384.64 o 
  16  10   8    13534.92    14137.73    840.97 o 
  18  10   8       28.33     1043.30    467.65 o 
  20  10   8    21214.26    22265.08   1431.23 o 
  22  10   8    15020.38    14523.33   1396.32 o 
  24  10   8    11798.70    11172.41   1330.41 o 
 -25  11   8     3030.12     3637.96    906.76 o 
 -23  11   8       34.53      510.07    621.82 o 
 -21  11   8    17811.42    15512.33   1156.63 o 
 -19  11   8     3254.14     2456.12    650.46 o 
 -17  11   8    11459.33    10613.96   1218.10 o 
 -15  11   8    14738.67    12017.76    832.21 o 
 -13  11   8     3677.13     4395.50    463.49 o 
 -11  11   8     3602.27     5167.56    461.49 o 
  -9  11   8     4186.07     3530.78    434.68 o 
  -7  11   8     9539.30    10738.26    645.07 o 
  -5  11   8     4341.09     5489.35    607.10 o 
  -3  11   8    47919.31    46701.03   1530.39 o 
  -1  11   8    31393.77    28811.48   1181.14 o 
   1  11   8    75301.24    74459.88   2012.05 o 
   3  11   8    54211.20    50020.10   1493.24 o 
   5  11   8     2741.63      962.24    260.39 o 
   7  11   8     6334.61     8873.63    797.62 o 
   9  11   8    26832.93    28520.90    884.62 o 
  11  11   8     3437.99     3952.91    523.82 o 
  13  11   8    25742.55    26916.48    986.79 o 
  15  11   8    32513.78    33316.59   1841.59 o 
  17  11   8    10027.63     9555.60    753.87 o 
  19  11   8    16581.99    19855.85   2692.26 o 
  21  11   8     2199.15     3519.53    769.62 o 
  23  11   8     2063.24     2888.64    898.73 o 
  25  11   8     4271.96     5731.82    891.77 o 
 -24  12   8    27842.66    26168.70   3659.60 o 
 -22  12   8     9629.69     9736.33   1577.40 o 
 -20  12   8     9689.25    12181.40   2441.11 o 
 -18  12   8    18621.82    17699.70   1601.33 o 
 -16  12   8      425.05      757.62    469.23 o 
 -14  12   8    17082.01    16577.86    792.71 o 
 -12  12   8      781.67     1935.78    395.36 o 
 -10  12   8     3014.15     3648.68    424.23 o 
  -8  12   8     2611.70     4716.48    481.28 o 
  -6  12   8     2836.55     3247.00    422.75 o 
  -4  12   8    17753.10    17788.97    888.28 o 
  -2  12   8      809.52      538.43    273.10 o 
   0  12   8    60907.52    58811.15   1180.80 o 
   2  12   8     4816.02     4846.71    498.33 o 
   4  12   8    18449.32    18080.70   1152.70 o 
   6  12   8      364.04      446.85    303.96 o 
   8  12   8      172.53     1011.79    341.12 o 
  10  12   8     5076.10     5139.59    522.70 o 
  12  12   8     1149.08     1889.13    692.02 o 
  14  12   8     6538.95     7852.80    684.32 o 
  16  12   8      899.53      750.26    462.88 o 
  18  12   8     7368.44     6563.63    713.77 o 
  20  12   8      426.24      124.93    510.49 o 
  22  12   8      482.36     -414.71    602.02 o 
  24  12   8      114.44      343.40    700.92 o 
 -23  13   8    11732.02    10855.96   1096.69 o 
 -21  13   8     4684.99     3977.01    834.55 o 
 -19  13   8    25122.40    23363.63   1362.89 o 
 -17  13   8     3743.58     4694.64    644.73 o 
 -15  13   8    10930.27    12045.96   1150.59 o 
 -13  13   8      532.79      610.97    346.26 o 
 -11  13   8    26840.42    26601.64    881.89 o 
  -9  13   8    11719.61    12092.07    647.96 o 
  -7  13   8   103701.38   105339.52   1950.84 o 
  -5  13   8    14234.86    14086.89    747.92 o 
  -3  13   8    43870.29    46959.99   1546.48 o 
  -1  13   8    22112.87    20264.70    849.23 o 
   1  13   8     2961.60     2503.23    328.90 o 
   3  13   8     5261.99     6234.28    475.63 o 
   5  13   8    17402.33    16433.58    710.73 o 
   7  13   8     5578.34     5611.57    487.52 o 
   9  13   8    30802.92    29953.21    926.37 o 
  11  13   8     3569.84     3209.43    735.35 o 
  13  13   8      434.03      671.59    428.26 o 
  15  13   8      152.00     2720.54    544.14 o 
  17  13   8     9387.69     9294.88    783.28 o 
  19  13   8     2190.74     1905.81    571.34 o 
  21  13   8    10424.65    10138.07    845.85 o 
  23  13   8      717.67      633.27    709.48 o 
 -22  14   8     1894.37     1883.19    714.99 o 
 -20  14   8      857.82     1447.31    560.96 o 
 -18  14   8    24197.50    23852.93   1180.73 o 
 -16  14   8     1829.96     2124.58    518.25 o 
 -14  14   8    51650.25    49335.99   1225.75 o 
 -12  14   8     6647.56     7747.40    694.51 o 
 -10  14   8    16109.07    18230.07    808.76 o 
  -8  14   8     4582.72     4823.57    473.69 o 
  -6  14   8     7343.94     7704.49    601.64 o 
  -4  14   8     9828.16     9189.51    593.90 o 
  -2  14   8    46717.79    45163.95   1102.16 o 
   0  14   8     7551.73     8221.52    532.73 o 
   2  14   8     1969.86     2073.25    372.35 o 
   4  14   8    20049.94    21355.90    802.44 o 
   6  14   8    19019.34    19873.60    798.13 o 
   8  14   8    21540.93    20868.04    827.42 o 
  10  14   8    59067.13    56127.47   1389.57 o 
  12  14   8    16205.67    16452.23   1180.09 o 
  14  14   8    49448.88    46298.87   1796.74 o 
  16  14   8     2931.28     5406.06   1102.00 o 
  18  14   8     2113.81     2190.60    607.46 o 
  20  14   8     1972.05     5646.20    749.22 o 
  22  14   8    14959.99    13636.70   1793.33 o 
 -23  15   8     5075.23     4375.80   1125.54 o 
 -21  15   8     1289.91     1709.53    604.31 o 
 -19  15   8     2727.24     2485.98    744.42 o 
 -17  15   8     1464.58     4631.83    690.14 o 
 -15  15   8     3082.56     3497.07    524.18 o 
 -13  15   8      112.26     2513.69    446.97 o 
 -11  15   8    33437.91    33314.22   1380.07 o 
  -9  15   8     1994.36     2991.61    447.50 o 
  -7  15   8    23704.54    23915.81    855.61 o 
  -5  15   8     5132.48     5735.57    559.16 o 
  -3  15   8    19548.61    21057.05    824.97 o 
  -1  15   8    22769.05    23577.79    845.55 o 
   1  15   8     2109.24     3208.14    465.15 o 
   3  15   8    48073.53    44969.69   1099.85 o 
   5  15   8      219.07      174.75    323.80 o 
   7  15   8    28642.06    27190.56    905.02 o 
   9  15   8     5948.04     5772.16    534.50 o 
  11  15   8    15164.66    14484.33    762.43 o 
  13  15   8    11329.36    11194.81   1115.67 o 
  15  15   8     3174.31     3777.89    603.24 o 
  17  15   8      354.31      478.40    488.56 o 
  19  15   8    10395.51    10485.26   1175.83 o 
  21  15   8     2317.48     4372.61    726.13 o 
  23  15   8      715.91      986.87    667.83 o 
 -22  16   8    13931.66    15986.47   2089.75 o 
 -20  16   8      905.28     2467.45    647.32 o 
 -18  16   8    19315.58    21317.41   2026.74 o 
 -16  16   8      968.00     1523.27    522.45 o 
 -14  16   8     3186.66     4475.95    555.88 o 
 -12  16   8      814.59     1183.00    395.67 o 
 -10  16   8    13565.93    14840.24    778.29 o 
  -8  16   8    11901.47    14004.06    818.24 o 
  -6  16   8    19923.44    21469.30    830.99 o 
  -4  16   8    12240.49    11015.79    665.30 o 
  -2  16   8     1165.49     1271.76    376.13 o 
   0  16   8    30004.12    30957.75   1183.81 o 
   2  16   8    17169.40    18562.61    873.48 o 
   4  16   8    24309.99    26775.42   1157.18 o 
   6  16   8    33865.00    33415.55    997.99 o 
   8  16   8     6502.41     6681.29    667.73 o 
  10  16   8    37420.34    38059.98   1430.74 o 
  12  16   8      415.21     1117.39    494.91 o 
  14  16   8     1749.27     2023.92    589.20 o 
  16  16   8      884.52     1412.93    563.10 o 
  18  16   8      302.32      888.52    559.09 o 
  20  16   8     2938.91     3254.49    675.37 o 
  22  16   8     1546.83     2351.99    658.26 o 
 -21  17   8     3212.58     5099.82   1074.28 o 
 -19  17   8     2828.36     3100.83    684.40 o 
 -17  17   8    16438.78    16821.85   1068.02 o 
 -15  17   8      205.95      759.09    467.93 o 
 -13  17   8     9249.77     9722.20    709.83 o 
 -11  17   8     9970.14    10775.60   1133.20 o 
  -9  17   8     3263.27     2964.80    477.70 o 
  -7  17   8    32476.31    32594.56   1076.95 o 
  -5  17   8    45085.61    46127.11   1091.13 o 
  -3  17   8    29173.94    27162.78   1068.00 o 
  -1  17   8    78500.31    82148.13   1552.55 o 
   1  17   8    10542.64    10291.24    686.79 o 
   3  17   8    37781.30    39803.12   1164.34 o 
   5  17   8     5349.43     6151.07    517.40 o 
   7  17   8     5480.90     5286.72    496.47 o 
   9  17   8    12493.14    14342.00    713.29 o 
  11  17   8    12421.24    13619.53   1263.13 o 
  13  17   8     4123.31     3629.71    662.11 o 
  15  17   8     1703.33     4021.01    682.25 o 
  17  17   8    16501.12    16025.81   1227.89 o 
  19  17   8     3435.70     3336.84    723.54 o 
  21  17   8    14775.33    17549.50   1464.60 o 
 -20  18   8     6262.22     5743.16    832.52 o 
 -18  18   8      421.20     1570.46    601.19 o 
 -16  18   8      295.42     1312.67    517.37 o 
 -14  18   8     2021.70     3017.01    532.67 o 
 -12  18   8     7454.50     6709.73    711.07 o 
 -10  18   8       31.69      491.64    416.12 o 
  -8  18   8    23606.67    25294.25   1166.27 o 
  -6  18   8     2239.40     1746.47    403.16 o 
  -4  18   8    10156.04    13329.01    926.48 o 
  -2  18   8      371.74      448.11    361.87 o 
   0  18   8      323.93     2185.56    432.58 o 
   2  18   8     2714.33     2484.25    445.36 o 
   4  18   8     5261.74     7250.65    564.40 o 
   6  18   8    12571.90    13657.90    694.36 o 
   8  18   8     1437.64      780.89    388.34 o 
  10  18   8    33261.43    31540.28   1052.95 o 
  12  18   8    19397.38    19227.36   1640.99 o 
  14  18   8    23968.41    21857.54   1711.74 o 
  16  18   8    19510.33    20973.67   2755.58 o 
  18  18   8      528.98      547.17    563.00 o 
  20  18   8     5689.27     5394.92    980.36 o 
 -19  19   8      711.36      822.44    620.02 o 
 -17  19   8     3356.73     3090.66    845.45 o 
 -15  19   8    10022.58    10151.12    994.16 o 
 -13  19   8     2297.12     2141.86    512.19 o 
 -11  19   8    16731.67    22345.78   2030.30 o 
  -9  19   8     8929.75     8664.68    974.20 o 
  -7  19   8     1622.41     5331.08    540.48 o 
  -5  19   8     3353.34     3419.68    475.28 o 
  -3  19   8     6668.89     5871.15    562.88 o 
  -1  19   8     3943.97     4440.16    514.05 o 
   1  19   8     1134.33     2163.20    445.82 o 
   3  19   8    14486.76    14734.55    773.80 o 
   5  19   8     6365.75     6464.81    586.98 o 
   7  19   8     6028.87     6165.53    572.76 o 
   9  19   8    13772.52    13685.85    963.40 o 
  11  19   8     3037.69     2350.25    550.73 o 
  13  19   8    25323.25    23470.38   1707.46 o 
  15  19   8     3054.01     3235.73    901.35 o 
  17  19   8     3248.88     3459.77    689.57 o 
  19  19   8      775.37     2179.61    656.00 o 
 -18  20   8     5304.42     4958.96   1739.22 o 
 -16  20   8     2709.36     1431.57    689.45 o 
 -14  20   8     1874.64     3146.70    573.76 o 
 -12  20   8      458.63      376.51    439.09 o 
 -10  20   8    21303.55    21867.10    993.56 o 
  -8  20   8    10069.61     9426.81    656.22 o 
  -6  20   8    40120.98    39100.35   1073.82 o 
  -4  20   8     7628.14     7946.60    652.23 o 
  -2  20   8     2768.73     3291.58    494.21 o 
   0  20   8      984.33     2511.36    481.35 o 
   2  20   8    39788.00    36754.67   1088.85 o 
   4  20   8    11115.08    11347.18    727.14 o 
   6  20   8    54715.78    56475.87   1359.47 o 
   8  20   8    15047.11    15391.02   1109.89 o 
  10  20   8    28960.61    29528.86   1077.11 o 
  12  20   8     9997.52    11351.31   2264.75 o 
  14  20   8      986.12      849.71    611.55 o 
  16  20   8     1164.35     1690.98    717.89 o 
  18  20   8     5924.26     5410.70    793.87 o 
 -17  21   8    14957.72    16047.12   1152.01 o 
 -15  21   8     2221.37     3587.75    610.94 o 
 -13  21   8    10295.76    10322.06   1050.09 o 
 -11  21   8     2277.78     4514.26    598.02 o 
  -9  21   8      278.20      272.17    404.03 o 
  -7  21   8     1284.59     1894.07    449.51 o 
  -5  21   8    19123.52    19055.50    909.60 o 
  -3  21   8     4962.63     4522.16    544.50 o 
  -1  21   8    21324.28    22647.80    953.38 o 
   1  21   8     4237.44     4680.91    537.37 o 
   3  21   8     7556.19     9675.29    688.92 o 
   5  21   8     2907.83     4012.11    535.39 o 
   7  21   8     9040.06     7502.63    917.64 o 
   9  21   8     7068.68     7168.38    846.57 o 
  11  21   8    17990.98    16708.92   1158.19 o 
  13  21   8     4455.64     3585.60    749.91 o 
  15  21   8     1260.71     1538.16    704.37 o 
  17  21   8     3150.93     4300.37    799.68 o 
 -16  22   8     1363.11     1429.12    593.40 o 
 -14  22   8    14606.20    13991.24    907.82 o 
 -12  22   8      418.05      444.34    477.14 o 
 -10  22   8    14951.71    15688.03   1003.39 o 
  -8  22   8      168.57       40.39    482.05 o 
  -6  22   8     2910.10     2348.17    522.19 o 
  -4  22   8       71.93     2415.02    505.72 o 
  -2  22   8     6607.61     5920.59    607.99 o 
   0  22   8      145.07      975.78    422.88 o 
   2  22   8    15952.62    16275.30    849.49 o 
   4  22   8       29.52      706.33    434.25 o 
   6  22   8     6335.86     9158.98    722.66 o 
   8  22   8     1112.58     1188.21    606.98 o 
  10  22   8     5416.04     5558.55    695.94 o 
  12  22   8     9788.67     9302.43   1601.07 o 
  14  22   8     1945.71     1637.56    733.73 o 
  16  22   8    13803.43    11757.44   1967.64 o 
 -15  23   8      655.73      903.87    612.72 o 
 -13  23   8      691.70      769.36    570.12 o 
 -11  23   8     2370.56     2313.09    546.15 o 
  -9  23   8    12108.17    13079.81   1149.59 o 
  -7  23   8     1354.60     2051.83    541.32 o 
  -5  23   8    11047.02    12242.18    854.73 o 
  -3  23   8     4345.34     5340.43    611.72 o 
  -1  23   8     1543.62     2423.86    555.08 o 
   1  23   8     6673.67     7523.15   1045.22 o 
   3  23   8    12707.22    12507.68    779.96 o 
   5  23   8     4232.91     3747.71    564.84 o 
   7  23   8    16542.34    14662.01    975.94 o 
   9  23   8     4879.03     4286.00    782.69 o 
  11  23   8       23.11     -620.06    562.37 o 
  13  23   8    12164.66    11930.04   1091.84 o 
  15  23   8     4999.83     2700.31    971.67 o 
 -12  24   8      112.30      825.63    488.79 o 
 -10  24   8    11787.13    11935.35   1458.30 o 
  -8  24   8     9602.08     9169.52    759.75 o 
  -6  24   8    18936.50    16785.99    895.37 o 
  -4  24   8    22469.07    25045.40   1301.05 o 
  -2  24   8     1268.28      854.69    461.63 o 
   0  24   8     9148.47     9667.45    817.28 o 
   2  24   8     4750.72     6519.46    654.19 o 
   4  24   8     1624.81      922.30    662.04 o 
   6  24   8    14972.04    18948.07   1082.48 o 
   8  24   8    25934.79    29108.67   1421.15 o 
  10  24   8    11965.23    12569.75   1002.43 o 
  12  24   8    28099.37    24396.66   3023.73 o 
 -11  25   8     4432.56     5226.42    898.22 o 
  -9  25   8      167.11       -3.67    779.79 o 
  -7  25   8     5053.87     5423.98    661.67 o 
  -5  25   8      410.36      668.13    463.35 o 
  -3  25   8      699.30     2161.19    585.48 o 
  -1  25   8      376.24      607.71    467.34 o 
   1  25   8     2633.73     2295.42    522.24 o 
   3  25   8      220.81      684.71    469.65 o 
   5  25   8     4241.32     2336.99    550.91 o 
   7  25   8     6661.15     6443.00    730.37 o 
   9  25   8     1214.48     1253.07    643.48 o 
  11  25   8     2740.46     3305.08    937.36 o 
  -8  26   8    15106.57    14240.80   1319.75 o 
  -6  26   8     3618.36     2784.16    599.75 o 
  -4  26   8     3763.99     4510.03    708.23 o 
  -2  26   8     3469.52     3259.56    619.20 o 
   0  26   8     2490.45     3305.16    575.98 o 
   2  26   8     4073.80     5500.67    658.13 o 
   4  26   8      897.13     1284.55    568.60 o 
   6  26   8      321.84      946.39    521.61 o 
   8  26   8      751.36     1639.04    683.01 o 
  -5  27   8     3850.76     5025.25    664.64 o 
  -3  27   8     1377.05     2479.27    661.61 o 
  -1  27   8     1774.35     1394.59    515.64 o 
   1  27   8     1371.86     1706.19    544.31 o 
   3  27   8    12387.45    13790.59    982.35 o 
   5  27   8     7090.15     6321.02    714.83 o 
   1   0   9    10022.98     8542.66    393.12 o 
   3   0   9    20542.75    18581.33    465.31 o 
   5   0   9     6636.52     6658.06    318.44 o 
   7   0   9     4224.18     5041.78    366.70 o 
   9   0   9     4125.97     3433.25    360.66 o 
  11   0   9    58932.45    55998.14   1426.25 o 
  13   0   9     3554.68     5094.89    607.16 o 
  15   0   9    44190.90    45918.31   1375.28 o 
  17   0   9     2505.50     3257.77    498.24 o 
  19   0   9    14628.14    14862.25   1634.73 o 
  21   0   9     3608.02     3324.79    567.31 o 
  23   0   9      615.93      713.33    543.24 o 
  25   0   9     8752.63     8339.50    807.43 o 
 -26   1   9    22297.58    20691.69   1213.98 o 
 -24   1   9    10367.97     9868.24    911.63 o 
 -22   1   9    57411.18    57320.96   1638.39 o 
 -20   1   9     7992.25     8525.13    722.14 o 
 -18   1   9    25944.18    26666.68    997.09 o 
 -16   1   9      148.72     1239.14    434.17 o 
 -14   1   9     6559.43     6226.96    579.21 o 
 -12   1   9    12511.98    11196.50    698.99 o 
 -10   1   9    36851.69    32416.34   1173.45 o 
  -8   1   9    34254.41    33920.82    957.67 o 
  -6   1   9    29341.12    28990.61    581.46 o 
  -4   1   9    10692.31    11370.14    393.24 o 
  -2   1   9     6080.31     6192.85    305.87 o 
   0   1   9     9799.38     8183.36    355.05 o 
   2   1   9    67921.10    67854.93    980.92 o 
   4   1   9    42170.94    41189.07    695.78 o 
   6   1   9    55944.69    56888.57    899.42 o 
   8   1   9    23073.46    22156.65    567.86 o 
  10   1   9      435.46     1155.18    443.35 o 
  12   1   9     8866.96     9252.89    790.21 o 
  14   1   9     8004.79     9408.07    735.41 o 
  16   1   9     2292.96     1594.72    490.05 o 
  18   1   9    43218.07    43891.68   1296.16 o 
  20   1   9     1723.70     1796.49    519.39 o 
  22   1   9    25558.40    24106.53   1080.18 o 
  24   1   9      287.20      941.76    561.92 o 
  26   1   9     5676.52     4127.40    726.08 o 
 -25   2   9     4227.18     3669.28    782.24 o 
 -23   2   9     2551.16     2543.65    873.42 o 
 -21   2   9     8006.35     6695.01    682.89 o 
 -19   2   9    13515.17    12853.48    791.83 o 
 -17   2   9     3264.97     2155.97    472.29 o 
 -15   2   9    27523.08    27474.42   1002.86 o 
 -13   2   9     5562.36     5210.67    541.88 o 
 -11   2   9    53589.22    51327.50   1248.16 o 
  -9   2   9    61634.57    57798.20   1695.09 o 
  -7   2   9    47705.39    46963.98    817.89 o 
  -5   2   9   144675.30   137468.80   1539.42 o 
  -3   2   9    31674.75    32452.44    583.37 o 
  -1   2   9    66027.12    66712.33    935.76 o 
   1   2   9     6542.40     6420.81    308.72 o 
   3   2   9     1390.88      923.98    179.45 o 
   5   2   9    20822.91    20862.00    482.37 o 
   7   2   9    77121.42    73154.13   1141.53 o 
   9   2   9    34540.78    34852.40    904.42 o 
  11   2   9    59704.20    62089.23   1505.97 o 
  13   2   9     5761.88     6660.78    786.43 o 
  15   2   9     8986.51    12462.89    876.92 o 
  17   2   9     7672.82     8994.22    713.93 o 
  19   2   9    22682.20    22542.25   1251.89 o 
  21   2   9    10602.36    10016.72    813.69 o 
  23   2   9     5665.31     6217.78    861.38 o 
  25   2   9     8230.15     7863.63   1039.72 o 
 -26   3   9    11546.78     9469.69   1151.09 o 
 -24   3   9      231.42      397.91    599.43 o 
 -22   3   9    20104.81    16546.92   1083.51 o 
 -20   3   9     1867.57      831.48    513.79 o 
 -18   3   9     7035.24     6549.94    625.86 o 
 -16   3   9     5516.07     5653.08    609.54 o 
 -14   3   9     3273.92     2133.19    483.03 o 
 -12   3   9    40460.07    38988.95   1135.50 o 
 -10   3   9     3096.48     2031.53    296.40 o 
  -8   3   9    31739.79    31489.18    720.18 o 
  -6   3   9     1170.47      843.66    188.55 o 
  -4   3   9      633.30      676.92    157.21 o 
  -2   3   9     1155.45     1004.29    171.29 o 
   0   3   9    21097.24    18612.19    455.99 o 
   2   3   9    31986.28    31558.61    596.49 o 
   4   3   9     1165.51     1853.16    199.46 o 
   6   3   9    24468.15    23495.61    585.63 o 
   8   3   9    15370.41    16483.72    577.27 o 
  10   3   9     8033.44     8667.26    722.47 o 
  12   3   9    18458.58    18913.38    892.51 o 
  14   3   9    14839.34    14788.27    868.84 o 
  16   3   9    12529.87    13796.10   1104.27 o 
  18   3   9    19709.40    20998.90    973.42 o 
  20   3   9     4807.62     5682.71    690.75 o 
  22   3   9    26540.46    25340.79   1401.49 o 
  24   3   9    18434.38    17167.00   1031.27 o 
  26   3   9    11102.03     9066.30   1148.90 o 
 -25   4   9     8748.54     7844.70    961.76 o 
 -23   4   9     7777.78     6274.37    868.41 o 
 -21   4   9     4210.27     4447.36    701.52 o 
 -19   4   9     7634.33     6922.97    723.93 o 
 -17   4   9     1338.30      700.27    503.08 o 
 -15   4   9    45548.56    46802.74   1310.28 o 
 -13   4   9    41589.40    44234.87   1217.52 o 
 -11   4   9    69359.02    65564.11   2161.31 o 
  -9   4   9   101716.05   102527.55   1630.37 o 
  -7   4   9    17327.99    19835.20    594.56 o 
  -5   4   9    50666.81    53276.41    816.31 o 
  -3   4   9     1109.08     1148.14    167.01 o 
  -1   4   9    41904.15    40775.46    683.09 o 
   1   4   9    10254.76    11154.54    388.79 o 
   3   4   9      585.00      585.03    163.01 o 
   5   4   9     3217.98     3524.69    245.33 o 
   7   4   9    10112.07     7924.65    386.95 o 
   9   4   9    14138.99    12586.07    591.24 o 
  11   4   9    19808.51    18145.79    875.57 o 
  13   4   9     5122.33     5885.61    607.50 o 
  15   4   9     1375.84     1437.68    447.55 o 
  17   4   9      131.91      154.39    416.09 o 
  19   4   9      547.72     1216.22    506.14 o 
  21   4   9     8430.40     7952.41    750.02 o 
  23   4   9     2907.57     2375.34    812.88 o 
  25   4   9     6653.02     5344.03    754.95 o 
 -26   5   9    10296.76     9477.79   1504.16 o 
 -24   5   9     8597.02     9716.35   1120.34 o 
 -22   5   9    27172.74    26543.13   1399.17 o 
 -20   5   9    23155.13    21852.32   1231.81 o 
 -18   5   9    13447.41    12067.76   1070.87 o 
 -16   5   9    18163.03    18392.02   1140.28 o 
 -14   5   9      177.95     1755.56    457.27 o 
 -12   5   9    23119.83    26522.89    881.47 o 
 -10   5   9    26832.14    28085.31    717.30 o 
  -8   5   9    16811.92    19629.35    610.15 o 
  -6   5   9    16841.91    17071.91    559.38 o 
  -4   5   9     3263.83     3570.20    252.12 o 
  -2   5   9    20820.96    20865.24    517.19 o 
   0   5   9     6656.78     6810.71    319.99 o 
   2   5   9   142806.39   137381.59   1587.26 o 
   4   5   9    49130.62    51573.15    821.05 o 
   6   5   9    71501.32    68639.83   1095.85 o 
   8   5   9    15263.57    16686.11    795.01 o 
  10   5   9     2352.86     2516.58    415.56 o 
  12   5   9    13836.84    14290.23    753.19 o 
  14   5   9     7038.35     6181.35    622.37 o 
  16   5   9    16607.32    17362.13    880.97 o 
  18   5   9    32740.53    31891.64   1124.26 o 
  20   5   9    17966.86    16644.70   1214.13 o 
  22   5   9     9563.99     9278.26   1097.10 o 
  24   5   9     6162.82     6898.94   1039.21 o 
  26   5   9      215.94       76.66    830.38 o 
 -25   6   9      547.64      442.00    667.26 o 
 -23   6   9     7350.16     6412.07    896.81 o 
 -21   6   9     2626.15     3992.85    729.60 o 
 -19   6   9     6297.69     8444.87    877.96 o 
 -17   6   9      762.85      791.17    518.48 o 
 -15   6   9     6496.27     6201.98    812.00 o 
 -13   6   9     9588.37     8576.54    704.10 o 
 -11   6   9     4231.71     5934.56    468.10 o 
  -9   6   9    43904.36    42982.73    883.28 o 
  -7   6   9    10888.69    12262.67    505.11 o 
  -5   6   9    71127.43    68630.46   1103.40 o 
  -3   6   9    24918.69    24424.39    504.57 o 
  -1   6   9    55793.17    57816.65    847.60 o 
   1   6   9    28413.64    27198.29    583.00 o 
   3   6   9     1201.19      570.27    174.72 o 
   5   6   9    17251.53    17631.13    511.86 o 
   7   6   9    34328.42    34887.01    799.63 o 
   9   6   9     8377.10     8466.87    487.92 o 
  11   6   9    18099.96    15393.92    788.02 o 
  13   6   9     1005.54     2092.04    404.46 o 
  15   6   9     4452.88     5732.01    570.69 o 
  17   6   9     1538.33     3407.36    538.53 o 
  19   6   9    19535.44    20639.97   1644.48 o 
  21   6   9    12226.42    12173.79   1001.89 o 
  23   6   9    16424.83    15513.01   1699.90 o 
  25   6   9     3500.18     2133.43    683.96 o 
 -24   7   9     4694.71     5334.90    908.18 o 
 -22   7   9      716.49     2308.87    709.69 o 
 -20   7   9     6819.11     5730.43    795.14 o 
 -18   7   9     5808.88     5174.72    732.70 o 
 -16   7   9     7018.28     6539.17    875.67 o 
 -14   7   9     8965.47     8887.91    791.90 o 
 -12   7   9     7029.20     7826.71    700.78 o 
 -10   7   9     3905.30     4339.83    411.69 o 
  -8   7   9     4864.46     7023.37    476.61 o 
  -6   7   9    34062.16    34807.88    867.93 o 
  -4   7   9    10497.21     8146.96    478.75 o 
  -2   7   9    77010.41    74419.25   1202.04 o 
   0   7   9     3822.94     5625.00    379.25 o 
   2   7   9    47181.04    46121.92    814.92 o 
   4   7   9    17860.12    18681.05    493.62 o 
   6   7   9    10479.74    12092.86    487.96 o 
   8   7   9     5729.14     5037.41    508.43 o 
  10   7   9     1680.26     1712.29    330.30 o 
  12   7   9    23991.33    25384.13   1121.27 o 
  14   7   9      805.33      818.47    447.03 o 
  16   7   9    20605.21    21714.08   1068.26 o 
  18   7   9       59.15      -33.51    419.61 o 
  20   7   9     2396.51     1658.59    545.27 o 
  22   7   9     3772.74     3124.70    680.76 o 
  24   7   9     7173.99     5460.15    746.06 o 
 -25   8   9    16203.08    13610.43   1607.52 o 
 -23   8   9     8609.83     7372.76    964.23 o 
 -21   8   9    11493.34    11307.01   1019.64 o 
 -19   8   9     1324.76     1859.19    810.20 o 
 -17   8   9       25.72      954.50    527.79 o 
 -15   8   9     5166.56     4868.56    649.62 o 
 -13   8   9    67656.85    68588.16   2207.26 o 
 -11   8   9    20586.08    20577.07    824.91 o 
  -9   8   9    94571.33    92446.48   2453.37 o 
  -7   8   9     5400.58     7180.38    535.22 o 
  -5   8   9    16284.89    19705.86    796.01 o 
  -3   8   9    15623.32    15790.80    669.33 o 
  -1   8   9    23783.12    21729.61    555.25 o 
   1   8   9    34655.19    32593.09   1006.02 o 
   3   8   9    32421.83    32256.73    772.64 o 
   5   8   9    17451.63    18894.35    661.89 o 
   7   8   9     4853.96     5470.34    358.43 o 
   9   8   9     9341.95    12455.75    612.70 o 
  11   8   9     6526.05     5905.91    535.96 o 
  13   8   9    16179.14    17339.73    858.59 o 
  15   8   9    41102.05    41349.79   1121.27 o 
  17   8   9     8172.60     7771.75    675.46 o 
  19   8   9    17285.71    18047.39   1355.45 o 
  21   8   9     3528.45     3615.11    625.88 o 
  23   8   9     2332.46     2074.22    687.51 o 
  25   8   9      203.98      310.49   1278.45 o 
 -24   9   9      523.32     1245.08    704.78 o 
 -22   9   9     1626.09     1538.85    641.36 o 
 -20   9   9     8982.06     9544.47    941.30 o 
 -18   9   9     4294.94     5420.22    788.80 o 
 -16   9   9    16594.17    16486.96   1119.59 o 
 -14   9   9     1190.30     1216.57    469.86 o 
 -12   9   9     9430.52    10846.13    710.72 o 
 -10   9   9     3105.72     3423.52    417.92 o 
  -8   9   9     9853.61    11609.24    729.47 o 
  -6   9   9     8116.91     8246.95    721.25 o 
  -4   9   9    15180.05    14927.04    841.75 o 
  -2   9   9    34629.40    33936.88   1248.81 o 
   0   9   9     4231.09     3281.01    361.73 o 
   2   9   9    58299.53    56180.92   2220.96 o 
   4   9   9    99522.09    97129.77   2406.43 o 
   6   9   9    43127.47    41099.64   1464.74 o 
   8   9   9    94189.82    89187.78   1590.63 o 
  10   9   9    22696.64    22131.15    878.62 o 
  12   9   9    41825.97    40170.45   1287.22 o 
  14   9   9     4618.43     5871.96    597.45 o 
  16   9   9     6522.72     8422.34    703.01 o 
  18   9   9     7927.59     8323.75    815.82 o 
  20   9   9    17415.39    20259.05   2822.75 o 
  22   9   9     9392.76    10680.87   1037.45 o 
  24   9   9     7684.42     7805.58   1365.26 o 
 -23  10   9      488.29     1525.48    704.65 o 
 -21  10   9     1975.91     2140.75    682.17 o 
 -19  10   9     1917.44     3029.46    700.50 o 
 -17  10   9     5131.06     6124.94    694.76 o 
 -15  10   9      430.19     2752.51    497.21 o 
 -13  10   9    28262.45    29476.14   1235.39 o 
 -11  10   9     2954.88     3169.20    407.84 o 
  -9  10   9    23041.74    22371.73    830.69 o 
  -7  10   9     1753.41     2279.52    380.88 o 
  -5  10   9     3175.72     4558.62    440.56 o 
  -3  10   9     8095.03     9430.93    726.65 o 
  -1  10   9      307.98      433.41    227.58 o 
   1  10   9    36998.17    33642.00   1248.40 o 
   3  10   9     2720.00     1190.82    274.73 o 
   5  10   9    28361.10    29315.91   1261.69 o 
   7  10   9     3943.68     3103.00    478.08 o 
   9  10   9     3385.63     3726.23    440.48 o 
  11  10   9    14901.73    12155.55    885.13 o 
  13  10   9      639.88     1347.11    438.93 o 
  15  10   9    22348.00    21891.74   1017.55 o 
  17  10   9      269.11     1377.92    483.78 o 
  19  10   9    12628.21    13958.13   1003.57 o 
  21  10   9     4022.27     3676.85    757.08 o 
  23  10   9    10023.18    10888.02   1007.69 o 
 -24  11   9     5363.28     6314.30    941.43 o 
 -22  11   9     4595.90     5888.24    883.01 o 
 -20  11   9     3069.66     3436.82    770.01 o 
 -18  11   9    17418.06    17640.35   1039.37 o 
 -16  11   9    15215.22    17387.68   1008.76 o 
 -14  11   9    19624.36    18870.45   1132.33 o 
 -12  11   9    27276.43    27520.60    966.44 o 
 -10  11   9    14528.04    15678.34    787.88 o 
  -8  11   9     6053.60     5491.37    507.08 o 
  -6  11   9    16697.95    15849.10    783.10 o 
  -4  11   9    19517.04    18744.23    792.65 o 
  -2  11   9    59142.64    62048.27   1452.08 o 
   0  11   9    57247.48    57215.83   1212.72 o 
   2  11   9    52057.79    50294.43   1048.35 o 
   4  11   9    69389.27    66338.59   1316.93 o 
   6  11   9     4301.27     4491.53    440.31 o 
   8  11   9    19729.60    18597.51    749.63 o 
  10  11   9     3227.30     2781.49    451.62 o 
  12  11   9    15341.18    15523.55   1006.25 o 
  14  11   9     5369.19     5270.97    595.75 o 
  16  11   9     2317.67     2435.97    558.68 o 
  18  11   9     4231.71     3625.86    607.71 o 
  20  11   9     5891.53     5629.16    883.47 o 
  22  11   9     9165.75     8235.07    915.97 o 
  24  11   9      475.17      217.90    737.12 o 
 -23  12   9     6342.75     7052.42   1113.30 o 
 -21  12   9     8494.06     8586.78    984.24 o 
 -19  12   9     9319.39     9902.33    865.78 o 
 -17  12   9      215.69      620.06    419.99 o 
 -15  12   9     2482.30     2818.34    536.30 o 
 -13  12   9    40951.92    39635.80   1265.67 o 
 -11  12   9    16406.89    16795.11    843.41 o 
  -9  12   9    41621.52    43636.55   1169.82 o 
  -7  12   9    22540.21    24060.79    889.31 o 
  -5  12   9    13497.01    14924.45    776.99 o 
  -3  12   9    18817.16    17882.07    759.50 o 
  -1  12   9     9122.12    10141.46    600.30 o 
   1  12   9    13821.79    12345.23    577.13 o 
   3  12   9    40669.23    42052.08   1029.64 o 
   5  12   9    22890.42    25022.58    833.63 o 
   7  12   9     7518.38     8195.10    545.30 o 
   9  12   9     9468.15     9491.89    601.01 o 
  11  12   9    27949.19    28123.21   1229.06 o 
  13  12   9     8917.91    12446.51    853.60 o 
  15  12   9    66021.42    64225.43   1609.12 o 
  17  12   9    27535.54    27079.16   1146.65 o 
  19  12   9    27923.20    29184.39   1202.90 o 
  21  12   9    14915.60    16065.60   2321.12 o 
  23  12   9     2232.71     2538.49    746.96 o 
 -22  13   9    12197.38    11816.71    996.23 o 
 -20  13   9      929.99     1031.14    562.99 o 
 -18  13   9    10487.44     9171.82    839.50 o 
 -16  13   9     4802.78     5060.30    664.56 o 
 -14  13   9       13.03     1000.49    427.77 o 
 -12  13   9     8511.52    10044.73    713.10 o 
 -10  13   9      820.41     1446.11    381.94 o 
  -8  13   9    17124.60    17447.05    939.85 o 
  -6  13   9      920.91     1492.25    376.59 o 
  -4  13   9     5212.30     4790.66    635.47 o 
  -2  13   9     6026.51     6822.90    534.07 o 
   0  13   9     4007.01     4676.55    453.20 o 
   2  13   9     5457.96     6895.40    505.65 o 
   4  13   9    40521.54    41536.05   1059.03 o 
   6  13   9     9395.80     7972.70    553.80 o 
   8  13   9    67155.93    67179.55   1406.90 o 
  10  13   9    27069.17    27491.83    993.38 o 
  12  13   9    39872.93    37138.69   1282.02 o 
  14  13   9    14506.46    20010.70   2382.35 o 
  16  13   9      339.77     1517.77    502.87 o 
  18  13   9     4646.99     4505.01    650.95 o 
  20  13   9     9631.57     9119.87    829.17 o 
  22  13   9     6796.81     6684.90   1102.30 o 
 -21  14   9      362.28     1272.77    581.41 o 
 -19  14   9     3470.00     4218.56    818.28 o 
 -17  14   9     8311.07     7664.64    787.07 o 
 -15  14   9    10420.21    10112.18    980.56 o 
 -13  14   9    14831.54    18759.22   1858.46 o 
 -11  14   9     5681.07     6727.31    707.68 o 
  -9  14   9     4776.62     6935.56    610.01 o 
  -7  14   9      909.34     2801.22   1315.04 o 
  -5  14   9     6690.79     6680.14    583.86 o 
  -3  14   9    14048.07    14106.66    723.70 o 
  -1  14   9     8307.47    10791.58    639.18 o 
   1  14   9     5943.10     6699.68    575.80 o 
   3  14   9     3458.95     2870.81    407.22 o 
   5  14   9      258.01     2288.12    402.73 o 
   7  14   9     8995.52     7110.13    555.10 o 
   9  14   9      991.10     1304.02    389.17 o 
  11  14   9    19804.49    18969.63   1808.37 o 
  13  14   9       50.49     -457.24    479.52 o 
  15  14   9    14836.41    13639.68    890.88 o 
  17  14   9     2245.96     2645.82    587.78 o 
  19  14   9     7399.92     7383.10    789.63 o 
  21  14   9    15544.58    13105.04   1415.15 o 
 -20  15   9      976.97     2187.49    634.97 o 
 -18  15   9     6122.18     5341.87    725.59 o 
 -16  15   9    11999.72    13391.76    951.82 o 
 -14  15   9    14507.53    14212.19    856.66 o 
 -12  15   9    66179.67    63240.03   1506.76 o 
 -10  15   9    22700.48    22570.19    974.35 o 
  -8  15   9    40087.55    41160.92   1205.48 o 
  -6  15   9     4469.97     5608.16    566.15 o 
  -4  15   9     1230.33     1689.51    413.04 o 
  -2  15   9     8989.49    13021.85    859.25 o 
   0  15   9    43298.29    44432.52   1132.00 o 
   2  15   9    27287.20    26549.78    976.91 o 
   4  15   9    45287.18    48132.46   1168.80 o 
   6  15   9     6224.04     6686.60    587.21 o 
   8  15   9     5051.10     5301.69    536.23 o 
  10  15   9      529.75     3475.49    517.01 o 
  12  15   9     2145.21     1927.93    566.92 o 
  14  15   9    10256.15    10733.51   1489.11 o 
  16  15   9     5277.03     4845.03    686.57 o 
  18  15   9    10822.26    10022.27   1143.88 o 
  20  15   9      326.31      553.32    579.54 o 
 -21  16   9     1903.33     1660.81    642.67 o 
 -19  16   9    11168.00    11287.92    950.49 o 
 -17  16   9      379.99     1175.33    522.69 o 
 -15  16   9     5491.52     4563.95    982.28 o 
 -13  16   9      370.03      935.61    405.93 o 
 -11  16   9     2288.08     2801.83    479.40 o 
  -9  16   9     6301.72     6634.71    619.13 o 
  -7  16   9    19362.28    19273.15    949.96 o 
  -5  16   9    17121.96    17670.86    827.35 o 
  -3  16   9    12823.82    12986.53    727.96 o 
  -1  16   9     2113.78     2153.27    402.86 o 
   1  16   9      141.34     1221.76    418.26 o 
   3  16   9     5811.73     6898.98    602.88 o 
   5  16   9    18912.85    18583.49   1185.30 o 
   7  16   9     7145.73     7044.59    582.08 o 
   9  16   9    16613.42    15730.55   1240.67 o 
  11  16   9    14924.58    16256.63   1276.05 o 
  13  16   9     4982.02     4463.71    700.02 o 
  15  16   9    12000.43    11654.31    858.02 o 
  17  16   9    16060.16    15285.80   1617.14 o 
  19  16   9    15097.13    11615.18   1177.07 o 
  21  16   9    23576.68    21870.31   2536.18 o 
 -20  17   9     8037.92     7491.40   1090.35 o 
 -18  17   9     8203.25     9388.45   1416.38 o 
 -16  17   9    16865.95    16013.44   2058.26 o 
 -14  17   9     2281.71     2646.16    578.63 o 
 -12  17   9    27383.75    28111.45   1043.91 o 
 -10  17   9      262.41     1295.29    423.84 o 
  -8  17   9     7715.81     8285.77    791.32 o 
  -6  17   9     1304.39     2488.84    443.97 o 
  -4  17   9      199.58      146.77    350.39 o 
  -2  17   9     7414.45     8064.24    629.29 o 
   0  17   9     2258.45     2469.92    467.40 o 
   2  17   9     2940.47     3240.19    493.89 o 
   4  17   9     1469.12     1627.92    449.39 o 
   6  17   9      793.34     1452.11    418.59 o 
   8  17   9        9.38      779.21    404.62 o 
  10  17   9     5287.76     5839.00    890.67 o 
  12  17   9      194.91       74.11    507.01 o 
  14  17   9     9225.95     7782.36    822.16 o 
  16  17   9      278.16      240.52    511.96 o 
  18  17   9     2950.13     2962.79    668.91 o 
  20  17   9      217.34      964.02    643.13 o 
 -19  18   9     5100.25     6552.94   1008.68 o 
 -17  18   9     2781.92     3533.15    707.54 o 
 -15  18   9    10846.74    11744.89   1489.39 o 
 -13  18   9     4946.37     5762.95    617.09 o 
 -11  18   9     4763.46     5156.86    589.20 o 
  -9  18   9     7363.44     7889.61    641.45 o 
  -7  18   9       83.00      -75.75    348.46 o 
  -5  18   9    32890.97    30903.52   1214.39 o 
  -3  18   9    20355.69    21828.47    988.98 o 
  -1  18   9    42806.00    44129.71   1427.60 o 
   1  18   9    26036.41    27721.79   1044.21 o 
   3  18   9     7193.18     6700.33    624.46 o 
   5  18   9    13553.28    12203.93    787.37 o 
   7  18   9     6080.48     5669.18    588.98 o 
   9  18   9     4682.38     3781.49    544.99 o 
  11  18   9    17203.53    19271.71   1114.12 o 
  13  18   9    10881.64    11846.03   1242.28 o 
  15  18   9     6125.70     7228.82    848.07 o 
  17  18   9     7905.04     8060.89    972.97 o 
  19  18   9        4.91     -233.94    858.70 o 
 -18  19   9       11.84      450.40    614.56 o 
 -16  19   9    15233.93    14706.54   1057.71 o 
 -14  19   9     7309.48     6341.81    913.93 o 
 -12  19   9    27687.02    27887.89   1093.31 o 
 -10  19   9    13108.66    14377.86    832.06 o 
  -8  19   9    17811.14    18354.41    881.15 o 
  -6  19   9    19810.05    19875.09    860.63 o 
  -4  19   9      644.72      410.66    402.18 o 
  -2  19   9    23020.45    20983.21   1008.04 o 
   0  19   9    14076.56    13317.52    824.96 o 
   2  19   9    13899.02    15409.50    872.42 o 
   4  19   9     7744.32     8452.78    706.73 o 
   6  19   9     6795.15     8509.43   1160.15 o 
   8  19   9     1482.56      883.30    442.79 o 
  10  19   9     1767.43     2722.23    706.56 o 
  12  19   9     9161.36     8709.49    781.73 o 
  14  19   9     3297.61     3658.88    714.34 o 
  16  19   9    10994.76     9450.71   1115.35 o 
  18  19   9     4934.77     3495.81   1047.59 o 
 -17  20   9      203.84      763.32    609.81 o 
 -15  20   9      282.90     -250.02    655.05 o 
 -13  20   9     9065.74     8770.26    749.61 o 
 -11  20   9     5884.29     6166.18    652.38 o 
  -9  20   9    16195.75    16437.83   1166.20 o 
  -7  20   9     2466.34     1306.36    441.73 o 
  -5  20   9    18360.33    18336.62    920.22 o 
  -3  20   9     4546.52     4945.06    590.44 o 
  -1  20   9     1517.01     2046.87    504.29 o 
   1  20   9     8035.90    10632.42    749.96 o 
   3  20   9     2013.63     1788.29    591.13 o 
   5  20   9    23473.62    23648.18   1222.85 o 
   7  20   9     6672.56     4974.89    657.69 o 
   9  20   9     8411.38     7827.21    671.15 o 
  11  20   9     2651.55     3073.76    623.51 o 
  13  20   9      952.49      802.14    622.47 o 
  15  20   9      918.23     1760.74    923.63 o 
  17  20   9     7630.05     7459.16    851.11 o 
 -16  21   9    22566.76    22813.48   3513.57 o 
 -14  21   9    15116.48    14391.97   1309.70 o 
 -12  21   9    14320.66    17850.46   2079.36 o 
 -10  21   9     4214.97     4565.70    561.24 o 
  -8  21   9     3754.71     3868.31    542.64 o 
  -6  21   9    12938.04    14129.75    858.41 o 
  -4  21   9     8639.41     9337.34    690.74 o 
  -2  21   9    10692.32    11738.30    762.30 o 
   0  21   9     3519.74     3609.52    539.45 o 
   2  21   9     7974.22     8580.28    732.70 o 
   4  21   9     4123.66     5330.92    822.31 o 
   6  21   9     2554.74     4022.72    573.79 o 
   8  21   9    10920.43    10592.31    743.27 o 
  10  21   9     1950.40     2119.41    653.71 o 
  12  21   9     8415.04     8297.27    831.25 o 
  14  21   9      331.70      512.47    663.71 o 
  16  21   9     1931.57     2058.48    770.44 o 
 -13  22   9     6425.22     5417.12    688.97 o 
 -11  22   9     9388.83     8353.46    810.75 o 
  -9  22   9     9577.19     9326.37    713.97 o 
  -7  22   9     3721.80     2289.48    517.99 o 
  -5  22   9     9997.26    11355.24   1038.30 o 
  -3  22   9    26553.13    25829.06   1350.10 o 
  -1  22   9    25220.25    25617.73   1633.19 o 
   1  22   9    56634.89    57356.81   1552.59 o 
   3  22   9    19928.78    18240.49   1374.78 o 
   5  22   9    28047.63    29335.18   1193.35 o 
   7  22   9      750.96     2213.22    513.34 o 
   9  22   9     1759.35      140.16    496.59 o 
  11  22   9     4940.05     4959.45    797.46 o 
  13  22   9    12749.62    12560.79   1033.74 o 
 -12  23   9     2192.88     2767.11    642.77 o 
 -10  23   9    10295.21    10711.70    810.00 o 
  -8  23   9     2576.57     2366.37    528.84 o 
  -6  23   9    16748.10    14484.19    905.26 o 
  -4  23   9     2556.30     2197.51    589.95 o 
  -2  23   9     5418.58     6970.28    662.19 o 
   0  23   9      676.06     1063.99    498.74 o 
   2  23   9     2578.67     3868.28    647.77 o 
   4  23   9     7958.18     8301.76    701.71 o 
   6  23   9     7749.03     7435.74    669.79 o 
   8  23   9     8914.84     8013.82    693.00 o 
  10  23   9      477.03      302.13    595.80 o 
  12  23   9     6308.82     8405.08   1053.97 o 
 -11  24   9      394.36      604.38    486.90 o 
  -9  24   9     8415.15     9525.70    819.97 o 
  -7  24   9     7634.78     7927.73    767.35 o 
  -5  24   9     6189.37     8455.03    920.05 o 
  -3  24   9    18481.52    18179.75    944.97 o 
  -1  24   9      193.00      175.77    498.00 o 
   1  24   9    10495.81    11015.80    791.71 o 
   3  24   9      205.00      767.65    572.98 o 
   5  24   9     8128.20     8258.52    758.23 o 
   7  24   9     4430.69     3653.63    846.87 o 
   9  24   9      525.00      674.90    640.16 o 
  11  24   9     5308.93     4850.97   1055.17 o 
  -8  25   9      184.36      618.48    531.30 o 
  -6  25   9     3639.40     3148.27    583.40 o 
  -4  25   9     6806.61     6555.91    694.43 o 
  -2  25   9     8575.14    10057.80    954.79 o 
   0  25   9     8626.96     9346.78    776.46 o 
   2  25   9     4104.33     4204.20    613.54 o 
   4  25   9     8955.64     7542.03    816.96 o 
   6  25   9      430.89      666.95    671.22 o 
   8  25   9    16669.92    16954.04   1328.06 o 
  -5  26   9      224.82      688.49    504.72 o 
  -3  26   9    11126.90     9913.50   1008.21 o 
  -1  26   9     6140.94     5719.22    789.62 o 
   1  26   9    21800.79    22094.39   1390.96 o 
   3  26   9    11130.00     9830.56   1001.74 o 
   5  26   9     9665.36     9129.60    796.96 o 
   0   0  10    48175.18    50941.79   1417.51 o 
   2   0  10    61385.64    59821.06    947.29 o 
   4   0  10    20225.52    21817.40    529.86 o 
   6   0  10       33.46       -6.32    177.83 o 
   8   0  10    11183.09    12554.92    503.38 o 
  10   0  10    76972.64    75257.61   1551.13 o 
  12   0  10    13263.57    13643.19    735.82 o 
  14   0  10    65501.71    59941.57   1588.69 o 
  16   0  10    14863.47    15509.88    883.04 o 
  18   0  10     9841.60     9381.40    782.11 o 
  20   0  10      528.60      226.95    460.94 o 
  22   0  10     2624.75     1219.24    586.18 o 
  24   0  10      961.60      754.13    746.67 o 
 -25   1  10     1466.16      725.35   1032.18 o 
 -23   1  10     4857.06     3606.64    678.26 o 
 -21   1  10     5594.52     5008.05    707.99 o 
 -19   1  10     4323.20     4335.82    630.17 o 
 -17   1  10     3341.65     2043.96    535.09 o 
 -15   1  10     9396.23    10770.46    750.78 o 
 -13   1  10     2042.85     1694.36    422.12 o 
 -11   1  10    12424.88    13916.95    697.98 o 
  -9   1  10     8285.70     8307.71    551.84 o 
  -7   1  10    22449.96    22176.61    640.71 o 
  -5   1  10     6970.37     7652.90    331.08 o 
  -3   1  10    18622.35    18230.98    479.39 o 
  -1   1  10    39212.79    38139.41    723.47 o 
   1   1  10    39752.70    39840.18    733.81 o 
   3   1  10   103672.08   102086.78   1302.58 o 
   5   1  10    26363.00    25098.47    570.56 o 
   7   1  10    84285.43    82484.88   1199.52 o 
   9   1  10     1420.63     2209.60    376.11 o 
  11   1  10    14452.34    14132.49    731.47 o 
  13   1  10     9325.28    10158.14    750.89 o 
  15   1  10    12853.06    12747.19    860.85 o 
  17   1  10    19874.43    20628.45   1086.07 o 
  19   1  10    17847.46    16697.66   1300.29 o 
  21   1  10     7839.24     8483.37    749.19 o 
  23   1  10     1938.29     3282.12    992.52 o 
  25   1  10     1496.60     1846.26    729.53 o 
 -24   2  10     3305.86     2322.69    740.13 o 
 -22   2  10     5125.07     3211.71    649.03 o 
 -20   2  10     4730.69     6017.04    673.76 o 
 -18   2  10    28225.33    29520.75   1175.62 o 
 -16   2  10     3932.83     4701.36    589.50 o 
 -14   2  10     3119.91     4587.85    561.68 o 
 -12   2  10     2383.10     2860.59    406.15 o 
 -10   2  10     3478.14     3423.22    411.83 o 
  -8   2  10     2174.18     2091.79    265.81 o 
  -6   2  10     3129.55     3392.93    263.65 o 
  -4   2  10    17320.14    19496.42    499.82 o 
  -2   2  10     2385.61     2515.49    236.40 o 
   0   2  10    63113.68    60939.71    914.06 o 
   2   2  10     2635.71     2716.67    238.68 o 
   4   2  10    28339.80    26390.61    569.08 o 
   6   2  10    10715.21    10468.97    451.09 o 
   8   2  10     2210.18     2350.86    310.71 o 
  10   2  10    40570.17    38578.67   1058.00 o 
  12   2  10     2599.23     3598.49    516.82 o 
  14   2  10    17562.05    17003.48    953.87 o 
  16   2  10     1012.80      632.43    443.60 o 
  18   2  10    13676.98    12680.59    922.96 o 
  20   2  10    12221.96    11626.98    873.89 o 
  22   2  10      314.44      411.59    511.90 o 
  24   2  10     5213.59     4935.43    723.17 o 
 -25   3  10     4197.97     5629.48    930.23 o 
 -23   3  10    13194.43    11542.85   1351.01 o 
 -21   3  10      588.32     2865.78    681.81 o 
 -19   3  10    23275.22    23702.41   1251.46 o 
 -17   3  10    31984.36    33524.77   1191.24 o 
 -15   3  10    38818.82    35888.15   1165.03 o 
 -13   3  10    42536.99    41048.01   1737.34 o 
 -11   3  10     5007.01     5866.55    517.57 o 
  -9   3  10     2257.88     2638.09    345.94 o 
  -7   3  10    47147.73    47345.76    948.02 o 
  -5   3  10    41857.79    38522.45    687.00 o 
  -3   3  10    69690.80    65818.88    929.32 o 
  -1   3  10   103240.53   101261.96   1289.26 o 
   1   3  10    19014.63    18218.73    488.45 o 
   3   3  10    68337.77    67060.09    942.25 o 
   5   3  10     1141.46     1341.65    205.58 o 
   7   3  10     8025.45     8570.57    395.03 o 
   9   3  10    23005.24    23143.14    773.40 o 
  11   3  10     3890.57     4072.61    510.14 o 
  13   3  10     9907.19    10071.47    747.31 o 
  15   3  10     5439.38     5076.32    707.38 o 
  17   3  10    22063.43    22616.93   1102.12 o 
  19   3  10      323.44      236.75    470.82 o 
  21   3  10    24869.11    25269.37   1793.15 o 
  23   3  10     4937.27     4610.32    665.33 o 
  25   3  10     5774.95     5202.25    747.62 o 
 -24   4  10     7552.94     6210.07    898.57 o 
 -22   4  10       23.56      878.81    617.81 o 
 -20   4  10     7820.80     7186.20    846.03 o 
 -18   4  10     8741.12     9777.66    898.53 o 
 -16   4  10     3924.91     4080.45    633.21 o 
 -14   4  10    11262.86    10976.42    669.39 o 
 -12   4  10     7540.24     6355.82    545.60 o 
 -10   4  10     6354.03     7776.97    549.09 o 
  -8   4  10    18881.62    16994.57    603.92 o 
  -6   4  10      112.97      597.83    203.44 o 
  -4   4  10    16137.01    14930.19    448.76 o 
  -2   4  10    28692.72    28345.30    567.28 o 
   0   4  10    21767.44    23834.83    551.17 o 
   2   4  10    18028.02    20914.68    532.13 o 
   4   4  10    15156.09    14260.91    446.48 o 
   6   4  10    11068.43    12779.02    481.25 o 
   8   4  10      528.55      982.62    242.71 o 
  10   4  10    60357.38    62297.17   1374.82 o 
  12   4  10    15548.00    15478.70    872.46 o 
  14   4  10    68675.23    70948.85   1960.18 o 
  16   4  10    33422.15    32569.07   1221.67 o 
  18   4  10    15181.01    14723.53   1571.65 o 
  20   4  10    31502.18    31228.45   2338.90 o 
  22   4  10      283.15     1084.85    710.48 o 
  24   4  10     6148.43     7283.97    976.88 o 
 -25   5  10      565.37      444.79    697.03 o 
 -23   5  10    13782.13    12996.13   1135.13 o 
 -21   5  10     6519.37     5492.62    816.00 o 
 -19   5  10     6645.88     6733.38    955.57 o 
 -17   5  10    11320.25    11568.45   1077.11 o 
 -15   5  10     2746.12     2352.83    496.65 o 
 -13   5  10    16316.97    14687.38    807.65 o 
 -11   5  10     7150.33    10148.93    676.88 o 
  -9   5  10    11273.68    10283.49    505.64 o 
  -7   5  10     7211.03     8877.91    521.28 o 
  -5   5  10     2649.78     3343.27    284.31 o 
  -3   5  10     1102.85     1251.25    194.07 o 
  -1   5  10    26979.68    25225.77    554.88 o 
   1   5  10     6508.52     6339.52    407.15 o 
   3   5  10    42102.00    40899.18    703.41 o 
   5   5  10     2767.93     2610.49    268.13 o 
   7   5  10    14486.67    15691.43    570.71 o 
   9   5  10    20199.23    20194.31    691.45 o 
  11   5  10     5679.69     5758.48    521.59 o 
  13   5  10    29852.21    26678.86   1053.55 o 
  15   5  10     8876.41     6516.21    659.61 o 
  17   5  10     8414.18     8272.35    772.81 o 
  19   5  10     8082.59     8820.66    763.70 o 
  21   5  10     2011.34     2616.85    606.45 o 
  23   5  10      689.63      310.78    601.56 o 
  25   5  10      139.75     1117.34   1017.10 o 
 -24   6  10     4422.33     5308.74    909.86 o 
 -22   6  10     4491.63     4255.66    761.66 o 
 -20   6  10     4741.90     4923.15    772.18 o 
 -18   6  10    12973.30    13604.08   1210.28 o 
 -16   6  10     6480.52     7097.66    898.49 o 
 -14   6  10    13518.02    14949.11    990.49 o 
 -12   6  10     3856.39     3077.28    492.81 o 
 -10   6  10    22347.71    20772.19   1142.81 o 
  -8   6  10     3764.81     5391.58    417.91 o 
  -6   6  10    58953.78    54633.39   1167.60 o 
  -4   6  10    11847.78    13635.37    496.41 o 
  -2   6  10    11838.44    12332.44    406.59 o 
   0   6  10        1.19       26.60    161.61 o 
   2   6  10     3373.78     3908.35    282.90 o 
   4   6  10      199.60      -37.28    177.63 o 
   6   6  10    59865.48    56315.09   1010.92 o 
   8   6  10    10107.56    10931.19    578.30 o 
  10   6  10    56689.86    55125.51   1133.35 o 
  12   6  10    16692.34    16486.52   1868.80 o 
  14   6  10    13266.21    14619.46   1204.60 o 
  16   6  10     9437.42     7438.25    983.28 o 
  18   6  10     1697.22     1744.95    565.01 o 
  20   6  10    13306.22    13537.56    893.40 o 
  22   6  10     1391.34     1844.33    670.81 o 
  24   6  10     6630.93     5377.69   1224.82 o 
 -23   7  10     1764.40     2487.06    761.37 o 
 -21   7  10     6788.43     6125.93    867.38 o 
 -19   7  10     2063.54     2700.29    760.56 o 
 -17   7  10    30402.79    28463.24   1761.04 o 
 -15   7  10     5083.55     6174.23    903.90 o 
 -13   7  10    69254.27    64755.16   1794.61 o 
 -11   7  10     9862.03    12633.12    878.34 o 
  -9   7  10    14135.75    15043.43    750.54 o 
  -7   7  10     3303.90     3794.79    423.81 o 
  -5   7  10    13006.27    13876.63    691.44 o 
  -3   7  10     8164.89     9463.52    468.55 o 
  -1   7  10    85797.16    83884.60   1130.31 o 
   1   7  10    22892.75    23053.32    575.30 o 
   3   7  10    46730.97    45672.55    798.25 o 
   5   7  10     7194.90     7196.79    403.42 o 
   7   7  10     3113.97     4094.84    344.04 o 
   9   7  10    13027.12    12190.61    573.22 o 
  11   7  10    34597.54    33484.75   1045.14 o 
  13   7  10    13953.31    13174.00    771.05 o 
  15   7  10    15438.21    13226.67    881.98 o 
  17   7  10     4235.67     4491.05    642.76 o 
  19   7  10     5502.91     5413.75    658.43 o 
  21   7  10     4576.57     5461.74   1053.75 o 
  23   7  10    16269.30    15562.05   1345.43 o 
 -24   8  10     7906.08     6530.63    929.02 o 
 -22   8  10      880.02     2522.51    734.91 o 
 -20   8  10     8624.51     9220.00    963.62 o 
 -18   8  10     3371.47     3110.93    616.29 o 
 -16   8  10     4081.96     4608.95    660.24 o 
 -14   8  10    10456.50    11741.05   1006.14 o 
 -12   8  10     7584.27     7941.07    742.33 o 
 -10   8  10    12561.47    14854.10    738.29 o 
  -8   8  10     5741.12     5914.50    506.29 o 
  -6   8  10     9956.25    11823.09    698.60 o 
  -4   8  10      588.41     1009.26    314.34 o 
  -2   8  10     2017.61     2110.94    341.18 o 
   0   8  10    10912.40    11626.20    490.70 o 
   2   8  10     2722.71     2520.47    250.50 o 
   4   8  10    17312.52    15355.68    570.99 o 
   6   8  10     3967.20     4558.23    378.42 o 
   8   8  10     5642.12     6030.76    434.91 o 
  10   8  10     6400.58     6225.31    492.40 o 
  12   8  10    11617.51    12483.56    833.94 o 
  14   8  10     8520.82    10012.72    801.79 o 
  16   8  10    33391.58    32350.76   1390.73 o 
  18   8  10     3513.66     2551.62    768.97 o 
  20   8  10    24919.79    25270.17   2180.83 o 
  22   8  10     2568.11     3626.53    751.11 o 
  24   8  10     7331.65     7010.20   1296.76 o 
 -23   9  10    11747.03    11076.02   1119.03 o 
 -21   9  10    34849.32    31606.23   1549.52 o 
 -19   9  10     9624.75     8729.73    823.88 o 
 -17   9  10    34599.29    37382.08   1799.67 o 
 -15   9  10       79.60       11.10    366.33 o 
 -13   9  10     9301.36     9045.11    822.50 o 
 -11   9  10    15822.87    15640.06    864.15 o 
  -9   9  10    22894.16    24819.46    900.40 o 
  -7   9  10    12443.47    13554.98    723.06 o 
  -5   9  10    19333.67    19717.83    811.29 o 
  -3   9  10    24104.05    23343.56    847.13 o 
  -1   9  10     1592.46     2262.30    361.85 o 
   1   9  10     8338.70     8808.03    501.79 o 
   3   9  10     2695.94     2968.50    352.61 o 
   5   9  10    11711.28    11448.52    614.52 o 
   7   9  10    14900.62    14436.46    685.19 o 
   9   9  10    22729.83    23587.13   1166.49 o 
  11   9  10     5518.39     5148.06    585.79 o 
  13   9  10    16958.01    15366.70    996.35 o 
  15   9  10     2393.81     2644.57    774.65 o 
  17   9  10     5337.83     5167.04    697.69 o 
  19   9  10     7345.43    10781.19   1306.74 o 
  21   9  10      314.43     1010.02    737.83 o 
  23   9  10     7612.20     6705.72    913.54 o 
 -22  10  10     1465.46     1886.44    773.26 o 
 -20  10  10     2761.28     2817.08    682.39 o 
 -18  10  10     5604.76     4758.13    745.25 o 
 -16  10  10     9697.50     9642.71   1072.62 o 
 -14  10  10     8529.65     8980.69    867.48 o 
 -12  10  10     9371.10     9320.44    926.50 o 
 -10  10  10    28715.62    29621.14    972.93 o 
  -8  10  10     6647.20     7047.26    551.43 o 
  -6  10  10    57715.38    56258.96   1310.06 o 
  -4  10  10    59799.78    60127.59   1351.94 o 
  -2  10  10    41112.20    39638.32   1005.76 o 
   0  10  10    76264.64    76714.12   1454.37 o 
   2  10  10     3257.68     3710.76    374.42 o 
   4  10  10     6513.64     7722.34    519.10 o 
   6  10  10    23335.86    23279.64    826.88 o 
   8  10  10    13837.48    14150.74    693.75 o 
  10  10  10    29180.49    31371.20   1123.22 o 
  12  10  10    33584.56    33987.39   1752.14 o 
  14  10  10     4847.73     5190.37    759.72 o 
  16  10  10    12410.90    12912.48   2104.01 o 
  18  10  10     5877.25     5981.19    767.24 o 
  20  10  10     1880.28     3220.50    757.87 o 
  22  10  10     3328.45     3056.03   1064.27 o 
 -23  11  10       28.33      891.44    709.56 o 
 -21  11  10    13063.52    11841.26    978.65 o 
 -19  11  10       43.78      207.79    466.02 o 
 -17  11  10    15534.41    16999.05   1166.36 o 
 -15  11  10     2386.14     3562.94    655.95 o 
 -13  11  10    24519.17    23376.95   1238.11 o 
 -11  11  10    42613.54    40541.35   1163.98 o 
  -9  11  10     5376.41     5495.39    525.13 o 
  -7  11  10    33169.54    30376.22    983.93 o 
  -5  11  10     5502.04     6187.75    537.42 o 
  -3  11  10     3344.16     3423.70    408.13 o 
  -1  11  10    14353.10    14711.13    709.37 o 
   1  11  10    12672.77    13919.81    685.79 o 
   3  11  10     5036.17     5468.62    474.74 o 
   5  11  10     6984.57     7255.36    532.37 o 
   7  11  10    10134.56    11598.05    649.21 o 
   9  11  10    15563.41    14965.47    733.65 o 
  11  11  10    43192.79    44668.83   1522.85 o 
  13  11  10    15015.22    14900.06   1093.45 o 
  15  11  10    17780.79    18571.03   1462.38 o 
  17  11  10     6171.34     6429.63   1037.50 o 
  19  11  10     9955.60    10925.32   1048.06 o 
  21  11  10      403.44     1370.55    680.34 o 
  23  11  10    16133.68    18404.13   2153.96 o 
 -22  12  10     5404.63     6372.65    822.47 o 
 -20  12  10      546.57     1163.59    563.87 o 
 -18  12  10     7411.75     6530.47    757.29 o 
 -16  12  10      507.90      344.45    440.34 o 
 -14  12  10    30449.46    28399.71   1479.95 o 
 -12  12  10     5457.80     6166.20    640.35 o 
 -10  12  10    33490.32    37939.86   1404.76 o 
  -8  12  10    11523.79    11513.32    715.04 o 
  -6  12  10    17246.15    17641.20    832.90 o 
  -4  12  10    15860.13    16441.57   1109.37 o 
  -2  12  10     2605.49     2735.76    402.74 o 
   0  12  10    12773.96    13523.25    737.21 o 
   2  12  10     2236.16     2755.16    392.57 o 
   4  12  10     7949.48     8613.50    561.92 o 
   6  12  10     4020.10     2715.33    398.20 o 
   8  12  10     7961.99     8564.29    589.83 o 
  10  12  10     9048.47     8561.06   1014.94 o 
  12  12  10     5417.53     5176.78    769.06 o 
  14  12  10     4119.40     3253.54    596.92 o 
  16  12  10    13255.83    13511.38    890.39 o 
  18  12  10      426.53      349.09    511.53 o 
  20  12  10     4173.51     4487.60    994.62 o 
  22  12  10     2511.89     2386.62   1088.33 o 
 -21  13  10    32853.53    31983.25   2390.31 o 
 -19  13  10    12123.67    11928.23    966.10 o 
 -17  13  10    31717.95    33336.03   2118.56 o 
 -15  13  10    14100.38    13665.58   1083.28 o 
 -13  13  10     3976.12     6269.41    914.38 o 
 -11  13  10    14677.96    14450.23    826.21 o 
  -9  13  10    18169.15    17633.99    884.69 o 
  -7  13  10    14945.56    16840.43    867.26 o 
  -5  13  10    29865.30    31165.81   1022.09 o 
  -3  13  10    10075.06    12276.99    687.08 o 
  -1  13  10     8819.69     9134.22    636.55 o 
   1  13  10     1633.23     1772.45    361.79 o 
   3  13  10    42144.07    42465.68   1179.06 o 
   5  13  10    16233.53    15476.37    729.40 o 
   7  13  10    70629.97    65622.23   1408.90 o 
   9  13  10     8991.30     8684.72    601.84 o 
  11  13  10    24424.59    19978.60   1176.25 o 
  13  13  10     4014.74     5080.30    700.03 o 
  15  13  10     1581.45     1325.83    509.66 o 
  17  13  10      257.98      393.95    488.72 o 
  19  13  10    17028.18    15662.44   1354.21 o 
  21  13  10      386.26     1054.96    662.18 o 
 -20  14  10     1183.16     2054.12    673.04 o 
 -18  14  10     4675.32     6507.42    770.37 o 
 -16  14  10    10261.54    10347.22    971.04 o 
 -14  14  10     4214.13     5546.31    772.56 o 
 -12  14  10     4457.51     4320.12    675.44 o 
 -10  14  10     4839.73     7169.24    639.24 o 
  -8  14  10     9189.41     8744.61    673.55 o 
  -6  14  10    14041.84    16228.08   1238.24 o 
  -4  14  10    70347.58    72030.74   1494.42 o 
  -2  14  10    17993.68    18125.21    871.62 o 
   0  14  10    65133.04    59212.12   1335.61 o 
   2  14  10     2696.48     3948.59    496.11 o 
   4  14  10    11643.84    11136.12    738.38 o 
   6  14  10    13922.70    15033.87    754.94 o 
   8  14  10    10744.79    11413.89    683.36 o 
  10  14  10     8646.31     7863.81    766.41 o 
  12  14  10    29761.76    27580.22   1278.33 o 
  14  14  10     4162.58     3507.20    625.75 o 
  16  14  10     6450.00     6718.47   1124.88 o 
  18  14  10       33.10     2320.11    612.79 o 
  20  14  10     2728.15     1956.52    632.72 o 
 -19  15  10      657.27      972.78    581.82 o 
 -17  15  10      603.26     1476.06    583.46 o 
 -15  15  10     1729.26     1715.94    740.06 o 
 -13  15  10     1669.31     1412.12    493.82 o 
 -11  15  10    17648.93    17747.42   1021.86 o 
  -9  15  10     2351.67     2944.69    490.55 o 
  -7  15  10    15270.52    14286.38    837.18 o 
  -5  15  10     7965.90     6581.63    572.08 o 
  -3  15  10     6015.85     6293.47    573.97 o 
  -1  15  10    12100.72    12870.21    753.30 o 
   1  15  10     9850.50    11380.30    735.96 o 
   3  15  10    38562.78    35136.88   1117.52 o 
   5  15  10     2932.94     2662.58    480.35 o 
   7  15  10     5071.09     6426.41    566.64 o 
   9  15  10      134.06      -69.71    378.87 o 
  11  15  10     2870.04     3265.92    654.60 o 
  13  15  10    14864.22    14561.65   1046.60 o 
  15  15  10     1826.54     1854.42    608.20 o 
  17  15  10    11447.67    10327.49    842.99 o 
  19  15  10      338.45     1000.72    601.51 o 
 -18  16  10     4729.07     3343.12    705.42 o 
 -16  16  10     5762.61     6434.45   1191.56 o 
 -14  16  10     6312.97     8336.71    908.35 o 
 -12  16  10    13147.84    12691.93    849.46 o 
 -10  16  10    12285.97    14139.71   1267.94 o 
  -8  16  10    33003.30    32646.08   1127.77 o 
  -6  16  10     9607.43     9256.85    835.79 o 
  -4  16  10    35385.24    34196.91   1051.36 o 
  -2  16  10     1010.97     1239.03    390.03 o 
   0  16  10    14450.77    15167.99    847.23 o 
   2  16  10     3688.48     5421.17    577.22 o 
   4  16  10     3789.30     3726.64    521.83 o 
   6  16  10     6529.01     6405.60    615.75 o 
   8  16  10     3817.53     3655.24    519.10 o 
  10  16  10    10246.96     9898.63    937.54 o 
  12  16  10      521.98     -452.51    468.14 o 
  14  16  10    10260.68    10662.54    901.72 o 
  16  16  10     5171.18     5014.82    877.51 o 
  18  16  10     1856.09     2163.50    639.74 o 
 -19  17  10     6046.45     6094.51    833.49 o 
 -17  17  10     1835.35     2516.92    658.63 o 
 -15  17  10    11746.86    10623.61   1281.57 o 
 -13  17  10      314.11      169.05    443.95 o 
 -11  17  10     5883.61     8186.49   1336.11 o 
  -9  17  10     5625.18     4739.55    582.01 o 
  -7  17  10     4502.82     5020.30    556.42 o 
  -5  17  10     8509.18     8593.94    664.48 o 
  -3  17  10    22255.32    22330.28   1019.67 o 
  -1  17  10    19107.54    17324.27    910.83 o 
   1  17  10     3900.82     4178.51    550.38 o 
   3  17  10    32249.17    35061.26   1158.63 o 
   5  17  10    11350.42    11190.82    771.17 o 
   7  17  10    30978.01    31926.24   1149.30 o 
   9  17  10    34469.66    36123.67   1766.57 o 
  11  17  10    15020.45    13625.48   1069.75 o 
  13  17  10    31502.62    26983.26   3872.70 o 
  15  17  10      603.07      560.43    546.87 o 
  17  17  10     2025.58     2218.96    628.68 o 
  19  17  10     2691.23     2531.35    710.33 o 
 -18  18  10       84.42      703.44    576.32 o 
 -16  18  10     1998.20     1547.75    695.93 o 
 -14  18  10       35.79     1998.78    827.40 o 
 -12  18  10      402.39      876.93    467.01 o 
 -10  18  10     6215.00     5777.50    650.80 o 
  -8  18  10     3497.18     3138.97    536.12 o 
  -6  18  10     1746.16     1726.26    442.16 o 
  -4  18  10    14718.70    15506.41   1122.01 o 
  -2  18  10    13022.48    13022.93    759.65 o 
   0  18  10     9661.24     9402.92    738.33 o 
   2  18  10    29715.21    30869.61   1145.32 o 
   4  18  10     9181.51    10753.90    820.25 o 
   6  18  10    13343.05    14115.89    860.66 o 
   8  18  10     3169.52     2432.25    544.92 o 
  10  18  10     5410.82     3916.54    637.13 o 
  12  18  10     6820.71     6721.18    810.39 o 
  14  18  10     4516.25     5098.87    815.34 o 
  16  18  10     4566.00     3542.47    677.50 o 
  18  18  10       74.16      421.72    579.43 o 
 -17  19  10     2930.27     3143.34    720.53 o 
 -15  19  10      261.52      491.80    590.75 o 
 -13  19  10    17274.94    18062.97   1361.86 o 
 -11  19  10     9981.84    10179.57    845.25 o 
  -9  19  10     7490.11     9876.37   1282.18 o 
  -7  19  10     5740.20     5433.22    592.31 o 
  -5  19  10     8460.79     7308.23    664.79 o 
  -3  19  10      291.31      542.17    399.42 o 
  -1  19  10    18456.09    17602.09   1031.85 o 
   1  19  10     4248.14     4293.87    587.16 o 
   3  19  10    23630.55    22487.65   1070.99 o 
   5  19  10     6743.57     6517.38    655.45 o 
   7  19  10     2209.58     2291.48    549.97 o 
   9  19  10     9711.54     9481.30    777.96 o 
  11  19  10       51.66     -114.17    523.73 o 
  13  19  10    11822.41    10310.25    932.75 o 
  15  19  10      660.66      474.25    629.88 o 
  17  19  10     6078.18     6524.27    872.91 o 
 -14  20  10     2786.32     2743.46    624.89 o 
 -12  20  10     3878.13     3499.55    703.11 o 
 -10  20  10     1845.13     1998.52    536.95 o 
  -8  20  10    25311.74    24764.72   1617.21 o 
  -6  20  10    13570.30    13599.92    866.22 o 
  -4  20  10    32383.96    34532.45   2118.93 o 
  -2  20  10    12619.91    13664.74    861.90 o 
   0  20  10      454.84     1291.86    483.05 o 
   2  20  10     5066.52     6358.31    648.34 o 
   4  20  10     7530.59     6438.59    679.06 o 
   6  20  10     4735.90     3985.46    586.43 o 
   8  20  10     8807.74     7916.21    730.80 o 
  10  20  10     2685.83     3317.22    831.01 o 
  12  20  10      676.30      420.17    597.87 o 
  14  20  10     1129.25     2617.62    749.03 o 
 -13  21  10      412.64      548.78    499.07 o 
 -11  21  10      341.19      710.65    502.81 o 
  -9  21  10      336.56      -54.38    443.42 o 
  -7  21  10     4615.01     5945.22    650.40 o 
  -5  21  10     1754.69     1811.59    556.33 o 
  -3  21  10    24814.17    24032.05   1125.56 o 
  -1  21  10     7894.29     7074.91    693.98 o 
   1  21  10     5655.46     5767.81    662.71 o 
   3  21  10      686.76     2163.39    536.55 o 
   5  21  10     6404.57     5429.33    646.57 o 
   7  21  10     6980.35     7556.33    740.49 o 
   9  21  10    35645.56    30166.24   2036.43 o 
  11  21  10    13113.25    12188.59   1281.19 o 
  13  21  10    32435.93    27202.37   1867.80 o 
 -12  22  10     2278.56     2572.06    562.03 o 
 -10  22  10     3257.44     3083.48    562.32 o 
  -8  22  10     2490.97     2993.42    553.09 o 
  -6  22  10     1261.13     1327.44    546.33 o 
  -4  22  10      218.54     1211.40    488.87 o 
  -2  22  10      291.02      620.64    473.00 o 
   0  22  10     2509.59     2344.00    574.46 o 
   2  22  10     5605.35     4769.18    632.14 o 
   4  22  10       40.41       55.73    462.68 o 
   6  22  10     4682.93     3822.43   1014.94 o 
   8  22  10     1034.35     2524.03   1086.24 o 
  10  22  10     1461.48     1739.39    776.92 o 
  12  22  10     5720.58     6309.08   1295.60 o 
 -11  23  10    16153.36    17059.52    980.31 o 
  -9  23  10     7916.85     7156.66    712.47 o 
  -7  23  10    15305.63    13644.50    924.68 o 
  -5  23  10      622.25      354.16    466.07 o 
  -3  23  10     4751.71     4246.32    670.91 o 
  -1  23  10     1973.46     3391.35    623.83 o 
   1  23  10     5261.35     5424.57    664.62 o 
   3  23  10    12821.89    13471.64    930.18 o 
   5  23  10    13810.02    12482.33   1031.42 o 
   7  23  10     1929.70     1463.89    563.12 o 
   9  23  10    11509.79    10194.79   1147.03 o 
  11  23  10       26.06      550.89    687.91 o 
  -8  24  10     7532.60     8358.51   1089.02 o 
  -6  24  10     6663.05     6220.95    696.73 o 
  -4  24  10     6059.94     5406.65    680.27 o 
  -2  24  10     5118.52     5268.43    655.94 o 
   0  24  10     1040.68     2048.33    606.88 o 
   2  24  10     3210.57     2955.58    614.83 o 
   4  24  10     7808.57     9168.57    778.97 o 
   6  24  10     4622.42     4280.06    626.11 o 
   8  24  10     8149.92     8587.13   1125.12 o 
  -5  25  10      126.87     1177.84    520.85 o 
  -3  25  10     5727.02     5843.40    873.31 o 
  -1  25  10     1800.74     4116.75    596.59 o 
   1  25  10     1574.74     1390.84    546.13 o 
   3  25  10     3978.25     4051.40    757.26 o 
   5  25  10      703.48      608.43    516.05 o 
   1   0  11      139.34      -60.37    163.28 o 
   3   0  11     7063.29     8184.51    387.29 o 
   5   0  11    10969.82    12083.06    466.77 o 
   7   0  11     3001.83     2911.46    294.80 o 
   9   0  11     2618.44     2935.22    420.95 o 
  11   0  11     3939.05     4281.27    467.73 o 
  13   0  11     5442.69     6125.72    552.24 o 
  15   0  11    11980.22    12530.32    819.59 o 
  17   0  11      897.79      414.51    529.64 o 
  19   0  11     8701.37     7139.63    750.91 o 
  21   0  11     7999.34     7729.39    819.78 o 
  23   0  11     5892.52     4767.94    734.93 o 
 -24   1  11     2951.30     2598.38    720.49 o 
 -22   1  11     4856.32     4360.18    817.16 o 
 -20   1  11     4639.00     4448.74    968.63 o 
 -18   1  11     8392.34     8043.03    887.39 o 
 -16   1  11     5722.36     5367.91    695.02 o 
 -14   1  11    30591.62    32105.00   1010.13 o 
 -12   1  11    38592.18    38726.81   1067.89 o 
 -10   1  11    27777.85    27480.07    865.66 o 
  -8   1  11    69293.21    67956.00   1721.64 o 
  -6   1  11    12465.80    13581.63    478.68 o 
  -4   1  11    13805.60    14705.94    483.41 o 
  -2   1  11     1117.84     1009.58    206.59 o 
   0   1  11      193.51       58.07    169.44 o 
   2   1  11     9679.37    11025.53    442.77 o 
   4   1  11    47731.23    45116.23    800.44 o 
   6   1  11    18046.29    19148.39    600.02 o 
   8   1  11    23748.07    23135.39    814.00 o 
  10   1  11      137.68      493.48    308.93 o 
  12   1  11     2575.31     3432.83    455.65 o 
  14   1  11     5580.60     5574.33    692.98 o 
  16   1  11      731.24      533.37    625.13 o 
  18   1  11    10066.60     8999.33    784.31 o 
  20   1  11      250.27      643.94    667.04 o 
  22   1  11     6215.17     5467.35    770.87 o 
  24   1  11      243.89      -55.49    840.09 o 
 -23   2  11    13599.21    13604.61   1133.60 o 
 -21   2  11     9763.31     8254.69    903.52 o 
 -19   2  11    20402.57    18842.01   1135.39 o 
 -17   2  11     5411.40     4256.92    670.71 o 
 -15   2  11    37829.73    37008.22   1110.22 o 
 -13   2  11     1565.02     2749.84    427.83 o 
 -11   2  11     4950.61     6569.31    523.43 o 
  -9   2  11    16032.97    16727.63    758.01 o 
  -7   2  11     5228.66     5547.02    361.81 o 
  -5   2  11    11317.44    11868.35    443.77 o 
  -3   2  11    21539.94    22441.11    549.96 o 
  -1   2  11     9109.55    11071.03    443.31 o 
   1   2  11      983.88      851.06    203.58 o 
   3   2  11    18930.51    18636.54    518.53 o 
   5   2  11    12042.35    13929.21    502.06 o 
   7   2  11    28960.32    28544.83    729.62 o 
   9   2  11    47910.91    45769.13   1136.92 o 
  11   2  11    13967.02    12418.21    850.95 o 
  13   2  11     6168.90     5823.43    958.26 o 
  15   2  11    20808.70    20499.52   1080.89 o 
  17   2  11    17089.09    14819.45    974.89 o 
  19   2  11    22924.40    20860.64   1344.53 o 
  21   2  11    32863.19    30382.80   1634.61 o 
  23   2  11    13373.30    12816.90   1014.87 o 
 -24   3  11      127.25      958.39    693.31 o 
 -22   3  11    11644.50    10156.23   1137.04 o 
 -20   3  11      610.31     1047.80    569.55 o 
 -18   3  11    11175.80    12968.29   1031.66 o 
 -16   3  11     6811.80     7191.75    686.44 o 
 -14   3  11     2579.31     2016.94    483.43 o 
 -12   3  11    18482.17    17247.40    803.57 o 
 -10   3  11     2417.46     2727.88    393.85 o 
  -8   3  11    42954.14    40705.51   1113.69 o 
  -6   3  11     1796.04     2564.34    285.12 o 
  -4   3  11    32828.97    30614.66    628.92 o 
  -2   3  11    18427.83    17270.63    511.06 o 
   0   3  11     6957.72     8059.23    371.92 o 
   2   3  11    21564.13    22934.45    548.43 o 
   4   3  11    17995.73    15744.72    489.75 o 
   6   3  11     2808.06     3053.70    296.67 o 
   8   3  11    17352.88    17279.16    690.52 o 
  10   3  11     1978.12     1796.37    379.48 o 
  12   3  11    17286.00    16949.87    825.34 o 
  14   3  11    21995.06    21092.44   1936.47 o 
  16   3  11     3757.65     4143.40    634.03 o 
  18   3  11     5369.36     5500.02    940.30 o 
  20   3  11     2327.94     3651.54    720.20 o 
  22   3  11     1453.61     1849.01    556.91 o 
  24   3  11     2203.46     1904.56    861.31 o 
 -23   4  11    20035.73    19170.66   1831.19 o 
 -21   4  11     3975.05     4607.27    917.36 o 
 -19   4  11    17798.93    15735.70   1302.04 o 
 -17   4  11     2140.41     2178.27    985.01 o 
 -15   4  11     5233.80     4618.00    861.20 o 
 -13   4  11    12219.10    10957.93    746.10 o 
 -11   4  11    13676.86    15805.78    833.49 o 
  -9   4  11    11527.54    13658.66    686.83 o 
  -7   4  11     2661.96     2899.04    320.76 o 
  -5   4  11    44536.66    45021.54    861.61 o 
  -3   4  11    17440.25    16187.52    496.42 o 
  -1   4  11    46813.63    43533.88    760.35 o 
   1   4  11    13517.56    14276.45    495.69 o 
   3   4  11    32479.02    29676.75    625.00 o 
   5   4  11    18020.70    19396.35    568.84 o 
   7   4  11      981.50      575.16    235.62 o 
   9   4  11    22240.12    20074.96    769.59 o 
  11   4  11     3579.63     3236.68    447.97 o 
  13   4  11     1751.79     2014.65    410.78 o 
  15   4  11     8901.15     5985.83    965.39 o 
  17   4  11      860.87      990.08    500.69 o 
  19   4  11      205.15     1056.95    824.69 o 
  21   4  11    12387.11    11655.01    990.99 o 
  23   4  11      509.80      891.12    610.22 o 
 -22   5  11     3847.89     4997.55    925.70 o 
 -20   5  11     6478.68     6235.62    970.57 o 
 -18   5  11     2210.58     1853.52    549.90 o 
 -16   5  11     8820.46     6298.78    686.97 o 
 -14   5  11      902.31     1151.12    432.17 o 
 -12   5  11    60155.83    56758.03   1518.25 o 
 -10   5  11    23805.30    22693.78   1018.06 o 
  -8   5  11   104400.50   107633.59   1817.16 o 
  -6   5  11    61497.96    60042.18   1162.28 o 
  -4   5  11    19144.26    20128.81    581.53 o 
  -2   5  11    12927.69    14782.70    469.41 o 
   0   5  11    10843.87    12190.56    440.74 o 
   2   5  11    10138.55    10031.09    413.01 o 
   4   5  11    45919.40    46014.66    829.55 o 
   6   5  11    21863.80    21337.91    663.22 o 
   8   5  11     4364.37     4187.38    375.43 o 
  10   5  11     1614.95     2859.60    456.15 o 
  12   5  11     6174.16     6515.76    561.31 o 
  14   5  11     2931.43     4095.74    656.81 o 
  16   5  11    17784.47    17752.40   1198.35 o 
  18   5  11     6755.47     6040.44    738.29 o 
  20   5  11     9786.56     9054.53    857.26 o 
  22   5  11      758.98     1809.57    615.50 o 
 -23   6  11     7896.34     7362.89    986.04 o 
 -21   6  11     1913.52     2057.39    772.02 o 
 -19   6  11     6061.71     5420.50    750.45 o 
 -17   6  11      433.81      707.01    491.31 o 
 -15   6  11     6385.76     6298.82    711.83 o 
 -13   6  11     6162.96     5802.69    680.81 o 
 -11   6  11     1437.18     2658.14    493.49 o 
  -9   6  11    15325.95    15593.62    788.31 o 
  -7   6  11     5806.61     6834.82    509.45 o 
  -5   6  11    22301.05    22000.48    709.86 o 
  -3   6  11     2518.15     2770.87    282.94 o 
  -1   6  11    17217.68    18485.51    517.89 o 
   1   6  11    11794.94    11966.04    485.07 o 
   3   6  11     1897.72     2034.43    266.55 o 
   5   6  11    63164.94    60253.96   1119.83 o 
   7   6  11    22329.35    20324.81    663.39 o 
   9   6  11    88392.14    87234.95   1439.37 o 
  11   6  11    23869.30    23073.79    854.22 o 
  13   6  11    16818.74    15879.89   1399.17 o 
  15   6  11      584.58     1395.67    466.38 o 
  17   6  11     5008.14     4977.59    669.96 o 
  19   6  11     4556.07     5067.53    843.85 o 
  21   6  11    22668.09    22944.77   1376.33 o 
  23   6  11     9952.12    10294.99   1215.38 o 
 -22   7  11     1096.23     -200.42    576.29 o 
 -20   7  11     1992.12     1959.04    612.21 o 
 -18   7  11     5837.85     5810.17    751.44 o 
 -16   7  11    40661.09    41893.65   1535.29 o 
 -14   7  11    10532.05     9439.13    849.30 o 
 -12   7  11    43010.41    44556.07   2106.85 o 
 -10   7  11     8692.12     8812.80    783.59 o 
  -8   7  11    18761.17    21221.35    857.10 o 
  -6   7  11    21038.98    20478.20    837.92 o 
  -4   7  11      858.86      506.20    281.00 o 
  -2   7  11    27924.24    26990.47    764.75 o 
   0   7  11     2870.86     2865.56    266.73 o 
   2   7  11     5889.78     6354.77    375.05 o 
   4   7  11     3065.35     3635.42    315.67 o 
   6   7  11     6221.48     7769.58    482.49 o 
   8   7  11    12901.71    12237.96    639.55 o 
  10   7  11     1878.09     1520.23    362.10 o 
  12   7  11    12505.91    12812.90    869.22 o 
  14   7  11     3093.95     2880.90    628.15 o 
  16   7  11     3252.63     3792.45    721.90 o 
  18   7  11      488.74      871.89    570.10 o 
  20   7  11      698.65      745.69    645.82 o 
  22   7  11     4453.37     4166.83   1012.38 o 
 -21   8  11     1915.57     1779.76    624.04 o 
 -19   8  11     6606.90     9826.50   1089.72 o 
 -17   8  11      369.18     1615.81    703.44 o 
 -15   8  11     9360.85     9191.98    860.89 o 
 -13   8  11    16555.68    16099.83   1050.13 o 
 -11   8  11    35720.86    32497.64   1271.80 o 
  -9   8  11     6551.58     7558.22    637.41 o 
  -7   8  11    14283.01    17298.50    792.96 o 
  -5   8  11     4074.05     4749.15    479.06 o 
  -3   8  11    17133.11    18212.22    823.06 o 
  -1   8  11    23762.73    23631.48    825.94 o 
   1   8  11    72564.52    68666.09   1339.94 o 
   3   8  11    44605.90    42730.28    980.48 o 
   5   8  11   104230.66   106082.02   2028.32 o 
   7   8  11    19690.61    19662.95   1066.07 o 
   9   8  11    38659.31    35646.55   1102.50 o 
  11   8  11     2265.53     1357.59    362.85 o 
  13   8  11     2280.20     1556.06    565.61 o 
  15   8  11     4294.99     5277.34   1314.82 o 
  17   8  11     6735.93     6644.85   1222.40 o 
  19   8  11     2856.56     2889.62    711.58 o 
  21   8  11     4282.91     3370.25    754.74 o 
 -22   9  11     5017.76     5788.29    775.97 o 
 -20   9  11     1975.48     2280.75    618.68 o 
 -18   9  11     9656.98     8312.06   1262.03 o 
 -16   9  11     6500.91     4562.32    940.65 o 
 -14   9  11      104.95      240.36    409.04 o 
 -12   9  11    19963.09    18026.52   1120.36 o 
 -10   9  11    29062.74    26283.46   1140.82 o 
  -8   9  11    38469.86    39599.67   1116.26 o 
  -6   9  11    87999.30    88942.20   1756.88 o 
  -4   9  11    23056.63    22351.35    883.95 o 
  -2   9  11    50221.86    49459.83   1146.79 o 
   0   9  11     2890.20     2855.96    398.88 o 
   2   9  11    15168.19    15696.48    652.00 o 
   4   9  11    10936.03    12685.95    661.19 o 
   6   9  11    15419.02    15235.70    726.07 o 
   8   9  11     6533.90     7534.41    596.97 o 
  10   9  11    10030.06     8987.67    817.79 o 
  12   9  11    11615.45    12351.64    876.57 o 
  14   9  11      793.11     1866.91    540.58 o 
  16   9  11    16233.36    17600.33   1087.36 o 
  18   9  11    17915.46    16232.76   1216.00 o 
  20   9  11     7360.18     8218.20    898.77 o 
  22   9  11    17176.57    17686.21   1911.51 o 
 -21  10  11     3234.33     2299.25    634.09 o 
 -19  10  11     2713.33     2924.87    664.32 o 
 -17  10  11     2898.91     3829.66    712.42 o 
 -15  10  11     6177.42     5888.69    742.98 o 
 -13  10  11     6135.92     5480.26    721.12 o 
 -11  10  11    10456.31    10549.27    898.57 o 
  -9  10  11     9805.53    10598.93    688.73 o 
  -7  10  11     1727.07     1930.63    394.51 o 
  -5  10  11     1698.62     3768.54    468.28 o 
  -3  10  11     2338.65     2552.13    390.24 o 
  -1  10  11      177.72      795.51    310.27 o 
   1  10  11    26465.41    25505.66    883.11 o 
   3  10  11     2258.15     2282.20    353.64 o 
   5  10  11    24813.80    23496.41    848.60 o 
   7  10  11     8361.79     7691.15    556.61 o 
   9  10  11    28290.57    28038.49   1029.72 o 
  11  10  11    23789.99    24253.13   1930.66 o 
  13  10  11     4579.91     4853.38    635.77 o 
  15  10  11    16242.64    17132.46   1953.22 o 
  17  10  11      257.28      660.39    510.16 o 
  19  10  11     5959.24     4488.29    809.53 o 
  21  10  11     2391.57     2452.48    756.82 o 
 -20  11  11     1541.35     2421.29    681.80 o 
 -18  11  11     6034.66     4679.41    753.54 o 
 -16  11  11    13293.44    13626.86   1240.89 o 
 -14  11  11    14308.47    13485.88   1306.01 o 
 -12  11  11    17653.63    21445.89   2214.59 o 
 -10  11  11    23379.89    23229.53   1171.69 o 
  -8  11  11     2608.56     2646.67    432.27 o 
  -6  11  11    23474.80    24176.27    957.11 o 
  -4  11  11     3866.05     4257.47    505.39 o 
  -2  11  11    12723.63    12443.55    690.63 o 
   0  11  11     3891.43     4143.43    468.91 o 
   2  11  11     4481.52     4312.31    455.46 o 
   4  11  11    14067.65    14470.17    755.93 o 
   6  11  11     1604.52     2234.70    400.32 o 
   8  11  11    34999.30    32645.76    993.02 o 
  10  11  11    10308.97    10555.84    798.05 o 
  12  11  11    44648.95    41410.98   1407.93 o 
  14  11  11     7136.01     6599.84   1077.87 o 
  16  11  11     6647.66     5900.14    749.68 o 
  18  11  11     9058.55     7513.07    988.76 o 
  20  11  11      233.43      -46.73    904.34 o 
 -21  12  11     1187.41     1357.51    622.19 o 
 -19  12  11     1754.39     2584.09    683.28 o 
 -17  12  11      833.95      824.46    519.52 o 
 -15  12  11    11320.12    11859.65   1005.13 o 
 -13  12  11     6987.05     7718.03    873.93 o 
 -11  12  11    44026.78    41431.00   1347.41 o 
  -9  12  11    11610.49    10517.92    710.22 o 
  -7  12  11    13103.93    13884.63    799.87 o 
  -5  12  11     5847.28     7495.85    600.98 o 
  -3  12  11    17028.14    18697.34    830.57 o 
  -1  12  11     2217.26     2971.87    443.21 o 
   1  12  11    38076.41    38816.48   1114.81 o 
   3  12  11    16756.10    15298.09    816.25 o 
   5  12  11    59748.33    59316.48   1327.60 o 
   7  12  11    40710.13    41244.29   1121.30 o 
   9  12  11    19172.46    16972.14    885.25 o 
  11  12  11    17550.68    19192.76   3638.65 o 
  13  12  11     6388.22     7470.04    764.62 o 
  15  12  11    14063.73    12380.58    941.22 o 
  17  12  11     9653.49     8427.70    852.32 o 
  19  12  11     1833.23     1563.09    673.05 o 
  21  12  11      603.82     2439.98    717.65 o 
 -20  13  11      242.25      730.98    693.16 o 
 -18  13  11     9015.10     8915.83   1000.42 o 
 -16  13  11     1273.45     1821.01    594.24 o 
 -14  13  11      602.34     1048.49    529.12 o 
 -12  13  11     6206.41     5450.70    733.79 o 
 -10  13  11     4595.22     5384.19    577.73 o 
  -8  13  11     2327.94     2245.00    461.47 o 
  -6  13  11    17245.96    16930.43    889.89 o 
  -4  13  11     1652.41     1929.96    396.28 o 
  -2  13  11     6423.47     8770.89    638.91 o 
   0  13  11     5118.25     5404.59    505.88 o 
   2  13  11     1742.19     2556.09    453.68 o 
   4  13  11    10897.09    10570.31    701.80 o 
   6  13  11     6850.29     7541.74    581.75 o 
   8  13  11    16412.05    17370.31    857.97 o 
  10  13  11     5854.80     5598.91    606.77 o 
  12  13  11     7176.00     7641.19    830.69 o 
  14  13  11     6299.74     4887.41   1049.74 o 
  16  13  11     3773.87     4445.19    717.37 o 
  18  13  11    28483.81    28558.23   2551.95 o 
  20  13  11     5215.95     3353.48    771.97 o 
 -19  14  11    18110.79    16029.32   1241.71 o 
 -17  14  11     7087.01     6459.67    879.86 o 
 -15  14  11    29793.96    27178.19   1855.56 o 
 -13  14  11     5521.77     6684.48    815.71 o 
 -11  14  11     7089.40     6557.97    926.94 o 
  -9  14  11      932.61     2320.30    514.92 o 
  -7  14  11     3089.42     3149.65    496.24 o 
  -5  14  11     2652.28     4191.16    487.94 o 
  -3  14  11    22872.30    21516.04    949.48 o 
  -1  14  11     5225.04     6878.22    607.01 o 
   1  14  11    29326.65    30865.27    997.35 o 
   3  14  11     2145.16     1851.23    449.66 o 
   5  14  11     1106.36     1370.90    463.99 o 
   7  14  11     9827.24     8823.05    626.39 o 
   9  14  11       82.25     -100.52    383.72 o 
  11  14  11    14249.39    13842.20   1833.54 o 
  13  14  11      552.57      332.24    528.51 o 
  15  14  11     7488.02     8372.34    838.00 o 
  17  14  11     1137.61     2116.89    595.54 o 
  19  14  11     2139.87     2218.19    724.19 o 
 -18  15  11     7083.29     6562.17    915.20 o 
 -16  15  11     3783.63     2952.17    763.05 o 
 -14  15  11     7517.49     7916.98    916.17 o 
 -12  15  11    13158.64    10630.66   1053.56 o 
 -10  15  11    16101.29    17286.40    954.56 o 
  -8  15  11     4391.37     3881.25    535.96 o 
  -6  15  11      565.25     1579.43    409.81 o 
  -4  15  11     9602.56     9326.17    693.07 o 
  -2  15  11    20891.57    19462.00    945.62 o 
   0  15  11    11589.79    12483.72    734.21 o 
   2  15  11    37160.17    36910.80   1176.15 o 
   4  15  11     5260.24     4560.46    559.07 o 
   6  15  11     6613.49     7467.56    790.82 o 
   8  15  11     9129.32    10910.70    729.09 o 
  10  15  11     6696.71     6261.86    644.38 o 
  12  15  11    11636.44    13216.36   1040.21 o 
  14  15  11    29461.53    24908.32   2066.45 o 
  16  15  11     8354.73     8277.04   1050.68 o 
  18  15  11    30963.24    28900.92   3021.02 o 
 -17  16  11      741.27      763.09    609.36 o 
 -15  16  11     8491.81     7068.97    909.63 o 
 -13  16  11     3397.69     4622.99    779.62 o 
 -11  16  11     6050.45     5433.73    621.26 o 
  -9  16  11    16183.63    15445.39    970.36 o 
  -7  16  11     3355.69     3724.26    544.59 o 
  -5  16  11    18546.15    16597.08    900.24 o 
  -3  16  11     3632.43     4042.13    530.64 o 
  -1  16  11      789.77       96.20    357.21 o 
   1  16  11     5718.87     7344.80    655.17 o 
   3  16  11     7319.97     6216.90    616.21 o 
   5  16  11     9224.20    10031.82    748.36 o 
   7  16  11    40739.68    41810.34   1298.24 o 
   9  16  11     6293.07     4762.51    603.17 o 
  11  16  11    13063.35    11489.44   1808.04 o 
  13  16  11     1164.47     2541.23    705.41 o 
  15  16  11     4047.21     4146.30    668.06 o 
  17  16  11     2440.04     3619.65    670.32 o 
 -16  17  11     2227.44     2275.69    900.68 o 
 -14  17  11     1390.40     2076.34    658.87 o 
 -12  17  11     9532.13    11151.31    916.00 o 
 -10  17  11      196.29      241.63    420.75 o 
  -8  17  11     7830.79     8189.41    808.38 o 
  -6  17  11     5761.48     5159.49    572.38 o 
  -4  17  11     1005.61     1685.95    456.36 o 
  -2  17  11    17206.90    15538.00    832.06 o 
   0  17  11     1041.09      494.01    408.94 o 
   2  17  11     5071.41     3732.88    576.21 o 
   4  17  11     2161.63     2386.17    531.93 o 
   6  17  11      530.77      893.26    451.59 o 
   8  17  11      372.48      899.70    538.73 o 
  10  17  11     2804.73     3019.63    686.60 o 
  12  17  11      925.96      824.10    700.98 o 
  14  17  11     6722.88     6038.75    759.88 o 
  16  17  11      747.01      911.46    563.06 o 
 -15  18  11    30522.87    35548.80   3986.37 o 
 -13  18  11    27987.41    27772.70   1698.10 o 
 -11  18  11     8905.78     9776.99    805.60 o 
  -9  18  11    19133.20    17536.46    994.20 o 
  -7  18  11      455.97      312.35    403.17 o 
  -5  18  11     6787.69     7874.50    679.85 o 
  -3  18  11     5330.12     7905.92    709.97 o 
  -1  18  11    10792.71    10322.95    773.12 o 
   1  18  11     8521.71     8873.84    726.19 o 
   3  18  11    11819.63    12589.30    833.95 o 
   5  18  11     2326.90     2095.78    520.46 o 
   7  18  11     5985.03     5298.73    624.63 o 
   9  18  11     9534.47    10459.57    907.21 o 
  11  18  11     6249.58     5913.30    924.19 o 
  13  18  11     8737.90     9035.79    979.60 o 
  15  18  11     7204.44     5198.30    954.25 o 
 -14  19  11     2171.39     2444.07    755.23 o 
 -12  19  11     2054.14     2841.94    660.80 o 
 -10  19  11     6063.26     5375.04    807.13 o 
  -8  19  11     2939.65     4034.26    625.00 o 
  -6  19  11     4522.31     5794.76    631.17 o 
  -4  19  11      167.50     -157.15    391.84 o 
  -2  19  11    22514.52    20526.39   1035.62 o 
   0  19  11     7922.43     7163.53    682.26 o 
   2  19  11    20072.63    19378.67   1011.67 o 
   4  19  11    18664.81    17980.67   1395.64 o 
   6  19  11     6145.71     5012.72    666.53 o 
   8  19  11     6444.08     6858.04    827.29 o 
  10  19  11     2917.49     2309.56    661.40 o 
  12  19  11     1778.82     1948.40    758.14 o 
  14  19  11    17783.71    15381.98   1207.95 o 
 -13  20  11     5363.68     5241.17    877.58 o 
 -11  20  11      298.85       97.98    489.11 o 
  -9  20  11     7609.12     7533.01    711.44 o 
  -7  20  11      747.64     1098.92    473.96 o 
  -5  20  11    10105.26     9235.70    762.31 o 
  -3  20  11     2543.56     3048.72    558.66 o 
  -1  20  11      188.64      922.22    475.84 o 
   1  20  11     4364.23     4845.74    627.01 o 
   3  20  11      754.16     1354.59    493.35 o 
   5  20  11     6350.96     6747.71    713.83 o 
   7  20  11     1923.17      970.98    516.62 o 
   9  20  11     2115.19     1708.88    600.97 o 
  11  20  11     1529.77     1912.07    703.41 o 
  13  20  11      274.18     1443.00   1144.50 o 
 -12  21  11      606.28      644.29    564.88 o 
 -10  21  11     2606.46     2088.22    571.45 o 
  -8  21  11     4491.69     5564.91    740.28 o 
  -6  21  11    23014.56    21635.87   1582.98 o 
  -4  21  11    12057.88    12057.28   1100.73 o 
  -2  21  11    31946.70    32378.02   2278.42 o 
   0  21  11     8114.14     7327.43    719.40 o 
   2  21  11     9766.35    10009.63    905.81 o 
   4  21  11     4113.52     3399.24    581.53 o 
   6  21  11     2057.38     1003.90    532.51 o 
   8  21  11     2181.41     1282.02    571.88 o 
  10  21  11     3229.67     2647.59    817.31 o 
  12  21  11     1216.69      700.82    732.26 o 
  -9  22  11    16591.61    17106.63   1036.86 o 
  -7  22  11     4269.91     3449.74    623.32 o 
  -5  22  11      662.86     2031.58    536.68 o 
  -3  22  11     1504.69     2221.14    568.85 o 
  -1  22  11     5879.71     5360.09    683.96 o 
   1  22  11     5470.72     5594.46    695.68 o 
   3  22  11    11332.52     9632.32    823.00 o 
   5  22  11     3969.92     3911.68    659.57 o 
   7  22  11     1124.03      954.83    549.20 o 
   9  22  11     5118.07     6341.12    957.58 o 
  -6  23  11    10601.23     9204.34    828.84 o 
  -4  23  11      457.45      571.05    504.33 o 
  -2  23  11    12607.27    10234.96    854.94 o 
   0  23  11     5660.90     5122.73    674.65 o 
   2  23  11    13958.95    13204.54    948.26 o 
   4  23  11    21218.54    17266.48   1369.05 o 
   6  23  11     8494.30     8459.92    823.29 o 
  -3  24  11     2073.89     2925.62    637.74 o 
  -1  24  11      234.10      696.15    500.50 o 
   1  24  11     3193.38     3521.99    638.40 o 
   3  24  11      157.94      214.51    522.77 o 
   0   0  12   129276.49   125979.09   2102.15 o 
   2   0  12    26706.70    27096.66    617.50 o 
   4   0  12    50168.39    46365.61    814.12 o 
   6   0  12     6678.29     7320.77    379.48 o 
   8   0  12     1920.95     3451.64    382.46 o 
  10   0  12     5194.80     5685.47    513.39 o 
  12   0  12    44215.91    44055.45   1169.57 o 
  14   0  12     5934.39     6176.23    576.23 o 
  16   0  12    16298.20    15926.21   1234.08 o 
  18   0  12     1044.74     1577.65    597.24 o 
  20   0  12     3332.58     2238.69   1063.17 o 
  22   0  12      114.78      683.67    634.25 o 
 -21   1  12     4451.76     4740.89    813.06 o 
 -19   1  12     1319.70     1417.80    589.97 o 
 -17   1  12     3727.45     3080.05    536.50 o 
 -15   1  12      332.74      791.58    381.44 o 
 -13   1  12     2856.43     3106.57    457.20 o 
 -11   1  12    32868.68    31805.21    983.07 o 
  -9   1  12     2664.34     3198.08    522.83 o 
  -7   1  12    33235.10    30500.50    835.09 o 
  -5   1  12     1226.51     1910.07    252.95 o 
  -3   1  12    20632.70    22420.26    579.09 o 
  -1   1  12    12672.87    13831.17    498.62 o 
   1   1  12    12707.15    13055.09    507.67 o 
   3   1  12     6745.28     7866.11    390.86 o 
   5   1  12    26978.08    26146.37    639.95 o 
   7   1  12     8144.93     9001.26    526.34 o 
   9   1  12     6784.80     7964.21    596.55 o 
  11   1  12    25670.51    25633.35    965.37 o 
  13   1  12    27242.18    29203.60   1057.17 o 
  15   1  12     8492.28    10815.70    822.42 o 
  17   1  12    34562.82    34114.65   1232.61 o 
  19   1  12     1688.19     1264.34    546.61 o 
  21   1  12    18506.87    14597.25   1114.60 o 
 -22   2  12     4282.40     3917.92    811.63 o 
 -20   2  12    21722.22    18396.95   1710.05 o 
 -18   2  12     2024.72     2239.33    548.27 o 
 -16   2  12     9914.02    10371.68    823.18 o 
 -14   2  12     4384.95     3909.62    548.15 o 
 -12   2  12      737.38      304.33    347.71 o 
 -10   2  12    11320.84    12133.29    772.35 o 
  -8   2  12     9299.45    11882.80    889.71 o 
  -6   2  12     1137.85     1171.30    246.23 o 
  -4   2  12    25841.46    25020.29    598.23 o 
  -2   2  12     1023.96      977.20    217.83 o 
   0   2  12    28191.21    28650.41    653.50 o 
   2   2  12      975.02     1283.27    226.19 o 
   4   2  12     5687.30     6217.42    354.46 o 
   6   2  12     8020.93     8322.43    478.03 o 
   8   2  12      620.71      807.95    288.01 o 
  10   2  12    29369.57    29743.90   1005.36 o 
  12   2  12     6852.91     4525.51    533.85 o 
  14   2  12    30639.91    30281.51   1186.52 o 
  16   2  12      538.14     1686.95    453.39 o 
  18   2  12     1641.34     1688.64    535.56 o 
  20   2  12     2960.71     3479.46    634.10 o 
  22   2  12     5992.96     4586.80    871.54 o 
 -21   3  12     5962.83     6434.89    976.95 o 
 -19   3  12    11908.58     8806.37    805.12 o 
 -17   3  12    10677.60    10393.24    831.36 o 
 -15   3  12    24150.97    22519.61   1135.61 o 
 -13   3  12     8525.38     8772.77    738.83 o 
 -11   3  12    20997.69    21248.58    967.18 o 
  -9   3  12     6110.90     7408.57    613.49 o 
  -7   3  12    10957.61    12679.34    566.11 o 
  -5   3  12    24461.90    23935.68    639.02 o 
  -3   3  12    17191.77    19585.08    560.11 o 
  -1   3  12     7600.43     8493.36    402.37 o 
   1   3  12    21837.31    23526.36    638.22 o 
   3   3  12    17031.28    18793.58    573.05 o 
   5   3  12     1278.55      972.87    228.10 o 
   7   3  12    32979.96    32511.06    864.96 o 
   9   3  12    25404.19    25443.37    847.43 o 
  11   3  12    44314.21    42879.39   1212.83 o 
  13   3  12    41400.45    37442.81   1162.55 o 
  15   3  12     7473.33     7255.26    723.94 o 
  17   3  12    16424.35    15758.67   1556.37 o 
  19   3  12     2432.40     1894.02    661.48 o 
  21   3  12     1254.88     1155.86    585.37 o 
 -22   4  12      462.59      573.19    722.83 o 
 -20   4  12     5936.95     5226.79    753.02 o 
 -18   4  12     1782.97     2344.64    537.30 o 
 -16   4  12     8795.22     7916.57    741.55 o 
 -14   4  12     4879.97     5321.33    640.70 o 
 -12   4  12    12415.23    10046.75    780.24 o 
 -10   4  12    17847.87    17061.35    950.19 o 
  -8   4  12     1426.80     1691.35    371.74 o 
  -6   4  12     4899.98     5864.42    412.51 o 
  -4   4  12    28963.22    29045.39    672.22 o 
  -2   4  12     6339.57     7053.58    363.57 o 
   0   4  12    48340.48    45619.48    806.32 o 
   2   4  12    26444.77    24295.76    592.66 o 
   4   4  12    27881.74    28643.71    675.45 o 
   6   4  12    44196.17    42623.68    886.53 o 
   8   4  12     1846.24     1487.38    315.78 o 
  10   4  12    30842.64    30836.05   1019.27 o 
  12   4  12    14909.24    14767.84    814.62 o 
  14   4  12    25542.09    25100.27   1199.49 o 
  16   4  12     6419.05     4656.83    564.28 o 
  18   4  12     5720.12     6205.75    740.59 o 
  20   4  12     5552.08     7378.81   1178.25 o 
  22   4  12      601.89      573.57    630.84 o 
 -21   5  12     2578.52     2110.33    639.23 o 
 -19   5  12     6971.83     6792.10    828.95 o 
 -17   5  12     7411.50     7706.77    822.30 o 
 -15   5  12      901.33     1719.14    507.49 o 
 -13   5  12    11786.49    12323.58    859.25 o 
 -11   5  12     1492.77     2307.51    478.72 o 
  -9   5  12     8293.18     9607.36    741.65 o 
  -7   5  12      833.71      510.44    319.29 o 
  -5   5  12      779.58      841.78    265.58 o 
  -3   5  12     1386.95     1360.93    249.55 o 
  -1   5  12    26563.92    25716.33    610.58 o 
   1   5  12     1461.37     2233.67    264.11 o 
   3   5  12    25250.38    24029.71    631.82 o 
   5   5  12      830.47      885.66    247.91 o 
   7   5  12     7212.66     6564.93    452.69 o 
   9   5  12     3895.93     3454.47    417.44 o 
  11   5  12      460.52      413.98    330.61 o 
  13   5  12    16830.60    15914.41    944.47 o 
  15   5  12     2557.36     2211.44    686.11 o 
  17   5  12    18008.94    16577.03   1405.51 o 
  19   5  12     1743.79      358.55    613.39 o 
  21   5  12    13048.67    11732.59   1150.67 o 
 -22   6  12     3535.06     2541.52    643.96 o 
 -20   6  12    27145.81    25491.34   1857.18 o 
 -18   6  12     8154.67     6119.26    794.94 o 
 -16   6  12    27978.87    28471.33   1376.67 o 
 -14   6  12     7082.89     6920.11    780.34 o 
 -12   6  12      335.30      701.07    419.78 o 
 -10   6  12     1740.37     1334.86    430.40 o 
  -8   6  12    12317.20    13552.15    765.99 o 
  -6   6  12     4845.27     5125.88    466.75 o 
  -4   6  12    43605.31    43065.80   1064.74 o 
  -2   6  12     8165.55     8628.98    488.49 o 
   0   6  12     6482.49     7720.23    383.71 o 
   2   6  12     1405.92     1219.11    248.95 o 
   4   6  12     5313.26     5836.42    411.41 o 
   6   6  12     4794.11     4442.23    402.30 o 
   8   6  12    16309.91    14844.31    686.98 o 
  10   6  12    19528.26    18333.74    871.01 o 
  12   6  12     6765.22     6558.69    633.63 o 
  14   6  12    10246.67     9192.14    754.92 o 
  16   6  12     7580.03     7978.81   1105.11 o 
  18   6  12     1398.24     1222.43    645.67 o 
  20   6  12    27723.22    25094.92   1931.04 o 
  22   6  12     3942.60     4132.57    890.82 o 
 -21   7  12     3932.90     4016.23    757.33 o 
 -19   7  12     2219.13     2823.38    633.15 o 
 -17   7  12     9879.85     9018.88    911.68 o 
 -15   7  12    20795.58    19624.22   1218.87 o 
 -13   7  12     8531.80     7903.48    823.77 o 
 -11   7  12    15254.49    15535.72   1061.77 o 
  -9   7  12     1765.06     1547.39    461.47 o 
  -7   7  12     4713.47     3951.07    464.50 o 
  -5   7  12     7474.87     7644.87    587.82 o 
  -3   7  12    32375.38    31431.82    978.72 o 
  -1   7  12     7725.85     9586.62    592.94 o 
   1   7  12    32607.94    29202.77    877.05 o 
   3   7  12    11498.97    12542.20    622.07 o 
   5   7  12      848.79      948.09    325.12 o 
   7   7  12     4596.48     4109.97    506.30 o 
   9   7  12    43467.47    43256.61   1167.83 o 
  11   7  12    28529.60    27738.90   1008.05 o 
  13   7  12    77419.41    72820.16   2084.44 o 
  15   7  12    12903.18    11509.31   1798.69 o 
  17   7  12    17138.18    17454.06   1212.34 o 
  19   7  12     1234.31     3124.41    751.22 o 
  21   7  12     2425.59     2249.33   1121.15 o 
 -20   8  12    11227.67    11638.31   1074.51 o 
 -18   8  12      508.81      267.24    598.87 o 
 -16   8  12     2675.12     2558.80    601.46 o 
 -14   8  12     7572.22     7343.07    797.90 o 
 -12   8  12      163.94      611.37    468.77 o 
 -10   8  12    27753.32    25921.00   1265.62 o 
  -8   8  12      718.37     1685.02    400.68 o 
  -6   8  12    16477.40    16067.89    821.39 o 
  -4   8  12     1690.46     3052.99    442.52 o 
  -2   8  12      501.57      435.48    292.89 o 
   0   8  12     2431.64     3216.42    448.15 o 
   2   8  12     8535.76    10954.53    587.26 o 
   4   8  12     1656.44     1827.62    332.63 o 
   6   8  12    13032.37    13291.52    702.53 o 
   8   8  12      654.89     1933.20    436.28 o 
  10   8  12     4659.58     4559.05    541.63 o 
  12   8  12     3316.81     5065.84    646.53 o 
  14   8  12     9536.14     9464.08    919.28 o 
  16   8  12    12828.41    12212.34   1615.19 o 
  18   8  12    13510.88    11683.07   1636.15 o 
  20   8  12     5348.75     3939.97    846.24 o 
 -21   9  12     5228.04     4060.69    800.52 o 
 -19   9  12     9495.85     8103.33    924.63 o 
 -17   9  12    13618.23    12457.65   1071.46 o 
 -15   9  12     4613.37     5226.54    771.62 o 
 -13   9  12    21529.58    19535.05   1214.83 o 
 -11   9  12    16052.73    17139.19   1139.19 o 
  -9   9  12    16288.96    16535.03    958.90 o 
  -7   9  12    43257.13    44434.73   1223.23 o 
  -5   9  12     4116.39     2918.16    630.13 o 
  -3   9  12    26065.01    24747.83    879.52 o 
  -1   9  12     6666.88     7308.87    577.92 o 
   1   9  12     2421.53     2289.43    388.27 o 
   3   9  12     6266.48     7628.52    521.98 o 
   5   9  12     8263.80     9276.08    601.52 o 
   7   9  12     1957.44     1984.57    471.66 o 
   9   9  12    17780.18    15023.67    843.45 o 
  11   9  12     1477.77     2721.05    703.26 o 
  13   9  12    17282.55    16936.31   1148.67 o 
  15   9  12     1760.76     1910.36    724.55 o 
  17   9  12     1747.53     2589.07    689.81 o 
  19   9  12     3418.44     1922.76    725.02 o 
  21   9  12     2167.37     2032.21    765.99 o 
 -20  10  12    11715.55    11135.40   1089.81 o 
 -18  10  12    23056.37    23020.53   1409.63 o 
 -16  10  12    11549.48    11448.09   1019.91 o 
 -14  10  12    30652.55    31888.73   1748.64 o 
 -12  10  12      314.03      771.41    478.51 o 
 -10  10  12    26350.74    25263.39   1312.22 o 
  -8  10  12     4475.70     4802.11    540.18 o 
  -6  10  12    20093.26    19066.20    915.01 o 
  -4  10  12    31526.09    31272.14   1039.45 o 
  -2  10  12    28490.09    29450.07    999.40 o 
   0  10  12     5261.22     5561.79    541.95 o 
   2  10  12    10975.03    11282.53    674.08 o 
   4  10  12    17746.93    16738.18    852.99 o 
   6  10  12     1464.43     1086.73    372.93 o 
   8  10  12    27007.41    28869.81   1056.86 o 
  10  10  12    26303.40    25664.41   1135.69 o 
  12  10  12    10500.31     8837.54    790.23 o 
  14  10  12    13604.38    12708.82   1729.35 o 
  16  10  12     5637.76     5102.91    720.13 o 
  18  10  12     1321.04      655.91    625.32 o 
  20  10  12    12956.37    13282.82   1200.16 o 
 -19  11  12      320.38     1455.00    579.91 o 
 -17  11  12    14639.96    17376.29   1363.18 o 
 -15  11  12     2418.36      641.87    490.79 o 
 -13  11  12     5512.68     5850.00    785.02 o 
 -11  11  12     5206.74     7086.07    816.42 o 
  -9  11  12     1702.72     1507.82    455.41 o 
  -7  11  12    28490.15    27960.17   1032.21 o 
  -5  11  12      459.74      572.48    406.93 o 
  -3  11  12    44834.10    44506.48   1227.52 o 
  -1  11  12    25273.19    22853.71    944.91 o 
   1  11  12    31413.58    29684.22    962.85 o 
   3  11  12    21882.74    21294.95    998.48 o 
   5  11  12     1621.41     2373.48    449.00 o 
   7  11  12    15321.71    14730.91    954.14 o 
   9  11  12    16159.59    17634.79    934.35 o 
  11  11  12     4801.56     6231.52    631.96 o 
  13  11  12    33401.27    31538.79   1480.77 o 
  15  11  12    21132.24    19624.79   2632.75 o 
  17  11  12     5781.14     4078.78    695.99 o 
  19  11  12    13069.30    13561.93   2294.74 o 
 -18  12  12    13618.43    13888.46   1558.48 o 
 -16  12  12     1625.27     3191.06    705.89 o 
 -14  12  12     9508.78     8641.95    904.08 o 
 -12  12  12     4073.66     3469.38    660.50 o 
 -10  12  12    10184.10    10336.83    926.89 o 
  -8  12  12     3499.85     4738.95    553.80 o 
  -6  12  12     6533.33     8105.54    665.48 o 
  -4  12  12    13947.26    13532.86    760.92 o 
  -2  12  12     6639.94     5078.33    544.93 o 
   0  12  12    43812.73    42280.45   1158.34 o 
   2  12  12      757.92      418.74    345.29 o 
   4  12  12    12058.06    11685.36    763.95 o 
   6  12  12      277.23      917.65    416.96 o 
   8  12  12      180.03      795.91    402.63 o 
  10  12  12      474.74       58.19    427.29 o 
  12  12  12     4204.50     4965.83   1090.75 o 
  14  12  12     8140.42     8368.65    820.49 o 
  16  12  12     2799.17     2726.89    632.03 o 
  18  12  12     3151.41     2767.70    696.62 o 
 -17  13  12     8588.75     8853.90    982.09 o 
 -15  13  12     2632.28     3509.78    912.41 o 
 -13  13  12     1314.55     1688.52    575.29 o 
 -11  13  12    34032.21    33074.46   1432.84 o 
  -9  13  12    16888.24    16067.30    908.92 o 
  -7  13  12    77474.30    74419.04   1723.59 o 
  -5  13  12    17014.40    16256.48    839.13 o 
  -3  13  12    40519.21    38292.63   1172.34 o 
  -1  13  12    27019.93    26559.41   1030.61 o 
   1  13  12     2859.32     2809.64    441.71 o 
   3  13  12     9049.72     9077.08    689.27 o 
   5  13  12    11477.22    12008.46    786.23 o 
   7  13  12     8633.22     7877.42    900.02 o 
   9  13  12    20827.92    21373.60   1013.97 o 
  11  13  12     5285.13     4882.01    923.49 o 
  13  13  12     1035.98     1824.75    592.65 o 
  15  13  12      488.45      676.80    538.99 o 
  17  13  12     4950.59     3902.10    734.97 o 
 -18  14  12    16756.90    17374.66   1323.19 o 
 -16  14  12      905.70      818.87    548.52 o 
 -14  14  12    17997.88    18323.06   1620.61 o 
 -12  14  12     8199.83     7995.46    879.04 o 
 -10  14  12    13051.52    14820.81   1090.26 o 
  -8  14  12     9511.11     8426.13    703.91 o 
  -6  14  12    10199.79    10073.82    696.24 o 
  -4  14  12    24749.02    23567.94   1005.29 o 
  -2  14  12    29649.10    30354.59   1091.20 o 
   0  14  12     5727.55     6340.73    574.26 o 
   2  14  12     4244.87     3933.10    526.33 o 
   4  14  12     4730.15     5880.29    605.35 o 
   6  14  12     6972.21     6082.83    822.01 o 
   8  14  12     7609.53     8694.69    784.23 o 
  10  14  12    31488.88    30711.87   1190.04 o 
  12  14  12    10656.19     8915.23    903.12 o 
  14  14  12    18018.69    16275.32   2056.01 o 
  16  14  12     2641.98     2226.80    632.97 o 
  18  14  12     1851.29     1652.52    657.78 o 
 -17  15  12      612.65      400.97    602.84 o 
 -15  15  12     3496.08     3046.64    712.13 o 
 -13  15  12      515.11     1424.42    623.34 o 
 -11  15  12    20965.39    19552.09   2010.23 o 
  -9  15  12     1715.05     1523.73    494.11 o 
  -7  15  12    13031.67    13710.98    881.77 o 
  -5  15  12     2543.30     2470.70    469.70 o 
  -3  15  12     8278.60     8252.95    681.99 o 
  -1  15  12     9112.29     9329.68    701.32 o 
   1  15  12      320.11     1307.84    439.44 o 
   3  15  12    23341.95    23662.93   1357.28 o 
   5  15  12      748.32      375.22    403.50 o 
   7  15  12    20169.62    18721.29   1085.38 o 
   9  15  12     4978.79     5045.42   1106.25 o 
  11  15  12     2396.35     2305.89    644.27 o 
  13  15  12     2622.57     2121.04    759.33 o 
  15  15  12     3553.67     3846.69    739.17 o 
  17  15  12     3482.87     2858.47    717.60 o 
 -16  16  12      121.21      386.05    578.28 o 
 -14  16  12     2573.88     3018.02    739.70 o 
 -12  16  12     2959.20     2993.81    691.12 o 
 -10  16  12     5476.07     7416.27   1046.69 o 
  -8  16  12    13225.20    13250.77    885.97 o 
  -6  16  12     7774.94     8547.11    705.05 o 
  -4  16  12     5867.44     4765.77    570.08 o 
  -2  16  12      460.51      812.41    396.82 o 
   0  16  12    15693.19    15546.18    897.80 o 
   2  16  12     9866.04    10053.97    753.53 o 
   4  16  12     9046.01     8784.47    740.34 o 
   6  16  12    27303.49    26662.54   1572.33 o 
   8  16  12     2773.83     2995.61    605.89 o 
  10  16  12    12000.16    10278.54    949.63 o 
  12  16  12     1609.08     1775.63    612.64 o 
  14  16  12      972.96     1244.54    573.57 o 
  16  16  12      137.53      707.47    675.51 o 
 -15  17  12     3309.39     4559.06    865.81 o 
 -13  17  12     5074.33     4694.98   1039.15 o 
 -11  17  12     5390.38     6273.15    768.28 o 
  -9  17  12     1781.47     1541.66    503.67 o 
  -7  17  12    17877.73    17914.17    974.52 o 
  -5  17  12    18743.63    17449.71    963.31 o 
  -3  17  12    16797.63    16930.92    939.23 o 
  -1  17  12    33281.13    32389.84   1174.35 o 
   1  17  12     4050.33     3956.84    572.39 o 
   3  17  12    11110.55    10980.30    795.52 o 
   5  17  12     7770.42     8402.75    731.94 o 
   7  17  12     9333.26     8144.83    807.47 o 
   9  17  12    13400.85    12651.55    958.95 o 
  11  17  12    14338.09    12293.88   1366.91 o 
  13  17  12     8795.94     6673.96   1143.74 o 
  15  17  12      673.15      845.21    734.57 o 
 -14  18  12     1889.18     1759.27   1015.24 o 
 -12  18  12     3219.95     2773.60    924.29 o 
 -10  18  12     1385.79     1526.46    528.46 o 
  -8  18  12    13918.10    14823.74    987.00 o 
  -6  18  12     1357.30      999.76    465.77 o 
  -4  18  12     5364.78     6113.35    641.06 o 
  -2  18  12     1862.14     1977.46    476.04 o 
   0  18  12      812.30     1395.69    500.78 o 
   2  18  12     2191.44     1621.76    489.08 o 
   4  18  12     1767.17     2209.58    537.41 o 
   6  18  12     7716.02     7890.88    923.51 o 
   8  18  12      466.28      385.24    497.83 o 
  10  18  12    22704.34    21502.73   1519.98 o 
  12  18  12    13821.70     9533.20   1912.62 o 
  14  18  12    17728.95    12955.08   1817.55 o 
 -11  19  12    12818.14    15579.81   1520.06 o 
  -9  19  12     3439.80     3067.60    563.65 o 
  -7  19  12     1606.09     3268.71    558.91 o 
  -5  19  12     1691.15     1831.17    617.36 o 
  -3  19  12     2314.56     1918.11    487.91 o 
  -1  19  12     2052.37     1816.69    506.13 o 
   1  19  12     1420.24     2457.19    538.15 o 
   3  19  12    11828.12    11890.75    854.96 o 
   5  19  12     6816.08     6097.97    770.81 o 
   7  19  12     2202.92     2576.09    712.15 o 
   9  19  12     9462.53     5814.88    834.55 o 
  11  19  12      217.86      692.74    697.10 o 
 -10  20  12    13091.70    12077.04    877.15 o 
  -8  20  12     5238.85     5374.90    678.74 o 
  -6  20  12    28802.47    25853.87   1230.61 o 
  -4  20  12     5192.80     5645.10    631.72 o 
  -2  20  12     2978.98     3490.21    604.18 o 
   0  20  12     3310.32     4207.28    650.54 o 
   2  20  12    20815.97    19032.33   1130.41 o 
   4  20  12     6084.49     5681.64    699.26 o 
   6  20  12    27901.19    26646.68   1348.25 o 
   8  20  12    11282.14     9196.95   1057.98 o 
  10  20  12    11995.91    10918.65   1177.84 o 
  -9  21  12     2105.45     2502.65    566.06 o 
  -7  21  12     2077.75     2867.64    580.53 o 
  -5  21  12    13361.85    11150.56    980.59 o 
  -3  21  12     1265.95     1543.59    522.06 o 
  -1  21  12    18156.21    16901.47   1435.90 o 
   1  21  12     4646.86     3584.93    594.44 o 
   3  21  12     6593.72     6146.01   1038.16 o 
   5  21  12     2627.95     2745.56    590.44 o 
   7  21  12     4016.93     3127.98    687.85 o 
   9  21  12     4753.54     3566.23    699.80 o 
  -6  22  12     3969.12     2932.76    603.62 o 
  -4  22  12      543.36     1426.19    537.99 o 
  -2  22  12     5690.41     3958.13    656.10 o 
   0  22  12      166.83      829.69    503.50 o 
   2  22  12     4479.91     4386.55    673.23 o 
   4  22  12      610.21      774.74    544.81 o 
   6  22  12     3341.83     2582.05    630.36 o 
   1   0  13     6060.88     5653.39    349.07 o 
   3   0  13     8594.65     9562.85    426.28 o 
   5   0  13     8513.18     8907.52    433.71 o 
   7   0  13     4579.49     5173.47    444.89 o 
   9   0  13     1437.61     1956.20    409.69 o 
  11   0  13    41391.17    37958.38   1107.81 o 
  13   0  13     6566.69     5897.32    584.56 o 
  15   0  13    22042.80    20248.38   1225.73 o 
  17   0  13     2110.54     1619.22    475.12 o 
  19   0  13     8247.57     6747.49    752.97 o 
  21   0  13     3561.24     1688.42    778.71 o 
 -20   1  13     6860.05     6908.81    781.26 o 
 -18   1  13    13556.89    13114.88    962.91 o 
 -16   1  13      993.21     1502.55    485.22 o 
 -14   1  13     3756.78     3335.85    530.17 o 
 -12   1  13     4614.14     5068.43    836.42 o 
 -10   1  13    31425.45    33461.65   1165.91 o 
  -8   1  13    11577.45    11541.92    622.95 o 
  -6   1  13    13713.64    14913.91    642.24 o 
  -4   1  13     9895.02    10321.96    455.71 o 
  -2   1  13     2836.27     3199.78    294.20 o 
   0   1  13     6629.22     6742.43    369.01 o 
   2   1  13    34329.09    35098.16    699.63 o 
   4   1  13     5785.97     6513.36    382.92 o 
   6   1  13    34832.17    32109.25    888.25 o 
   8   1  13     4485.46     4396.86    448.56 o 
  10   1  13     4384.08     3981.95    558.68 o 
  12   1  13     6768.10     6884.89    593.21 o 
  14   1  13    12025.11    10508.35    716.05 o 
  16   1  13     3253.74     3301.19    741.77 o 
  18   1  13    22950.40    19005.38   1126.21 o 
  20   1  13     1235.84     1271.35    682.56 o 
 -21   2  13      871.36      694.17    643.74 o 
 -19   2  13     3571.60     3207.98    655.50 o 
 -17   2  13     2253.49     2157.23    531.92 o 
 -15   2  13     7455.99     7704.85    774.90 o 
 -13   2  13      584.60      309.35    441.45 o 
 -11   2  13    20347.69    21998.80   1115.18 o 
  -9   2  13    42611.18    41794.93   1226.88 o 
  -7   2  13    35426.51    34166.77    914.85 o 
  -5   2  13    81255.23    78578.12   1206.70 o 
  -3   2  13    25067.27    26040.87    671.45 o 
  -1   2  13    32365.72    33858.53    815.37 o 
   1   2  13     2860.14     3312.53    301.53 o 
   3   2  13     3133.80     3619.10    320.13 o 
   5   2  13     6897.10     7945.79    447.95 o 
   7   2  13    53617.03    51044.97   1135.21 o 
   9   2  13    23920.27    25399.22   1104.59 o 
  11   2  13    46644.83    46517.62   1308.46 o 
  13   2  13     5677.20     6277.88    605.75 o 
  15   2  13     5697.20     5466.88    728.93 o 
  17   2  13     2504.74     2208.80    555.18 o 
  19   2  13     4819.15     4883.56    688.25 o 
  21   2  13     4425.85     4348.83    828.12 o 
 -20   3  13       39.05      329.96    514.68 o 
 -18   3  13     3153.10     3323.77    636.88 o 
 -16   3  13     7789.56     6437.90    846.89 o 
 -14   3  13      159.37      445.74    432.97 o 
 -12   3  13    13940.04    14792.75    947.85 o 
 -10   3  13     1415.48     1152.66    420.02 o 
  -8   3  13    10445.39    11452.49    736.29 o 
  -6   3  13     1239.47     1371.31    314.29 o 
  -4   3  13     3506.82     3352.85    336.58 o 
  -2   3  13     2975.55     2912.67    301.09 o 
   0   3  13     8300.54     8998.72    443.77 o 
   2   3  13    26579.73    27286.74    667.69 o 
   4   3  13     3740.35     3911.35    332.68 o 
   6   3  13    15654.56    16056.51    705.43 o 
   8   3  13     4186.49     6068.44    491.36 o 
  10   3  13    15756.05    15713.48    851.90 o 
  12   3  13    12738.53    13278.59    823.03 o 
  14   3  13     4089.85     3222.48    510.98 o 
  16   3  13     2392.62     2377.69    514.00 o 
  18   3  13    17541.09    14625.40   1159.71 o 
  20   3  13     1856.04     2278.28    607.52 o 
 -19   4  13     9348.48     9051.58    923.44 o 
 -17   4  13     1183.35     1086.91    568.01 o 
 -15   4  13    27450.89    24428.11   1241.10 o 
 -13   4  13    32591.95    29047.64   1237.32 o 
 -11   4  13    34408.19    35161.62   1248.12 o 
  -9   4  13    46875.56    43924.95   1357.42 o 
  -7   4  13     3362.35     4709.61    569.62 o 
  -5   4  13    31086.96    30325.99    843.78 o 
  -3   4  13     4352.19     4358.85    353.00 o 
  -1   4  13     6940.68     8102.09    430.24 o 
   1   4  13     9456.31     9922.38    444.90 o 
   3   4  13     3020.97     3333.37    313.45 o 
   5   4  13     4164.05     4882.14    384.99 o 
   7   4  13     4618.81     4256.29    430.76 o 
   9   4  13     5353.36     6471.41    531.40 o 
  11   4  13     5446.60     5023.09    550.40 o 
  13   4  13     3259.60     3475.22    517.32 o 
  15   4  13      477.31      639.17    543.50 o 
  17   4  13      732.10     1259.93    543.12 o 
  19   4  13      498.19       87.71    484.85 o 
 -20   5  13    12271.06     8597.25    929.45 o 
 -18   5  13     7477.98     6555.05    854.03 o 
 -16   5  13    13495.59    13856.25   1084.95 o 
 -14   5  13      293.17     1373.54    484.71 o 
 -12   5  13     9860.03     9371.34    848.36 o 
 -10   5  13    13298.33    14187.11   1307.80 o 
  -8   5  13     8126.32     8098.90    709.61 o 
  -6   5  13     8241.38     8086.19    619.90 o 
  -4   5  13     4291.73     4429.17    448.34 o 
  -2   5  13     7387.66     7444.21    477.79 o 
   0   5  13     9233.19     9098.52    453.65 o 
   2   5  13    82412.09    80036.63   1222.03 o 
   4   5  13    31263.96    30603.01    809.93 o 
   6   5  13    48701.59    48218.99   1118.77 o 
   8   5  13    30751.04    28704.20    949.77 o 
  10   5  13     3909.99     3886.09    506.35 o 
  12   5  13     7130.00     6836.33    785.38 o 
  14   5  13     9446.48     8706.01    769.32 o 
  16   5  13     3511.26     2788.30    565.42 o 
  18   5  13    18295.04    17537.69   2246.00 o 
  20   5  13     6875.63     5690.76   1382.41 o 
 -19   6  13     5553.67     7939.91    918.53 o 
 -17   6  13     1400.77     2354.12    624.89 o 
 -15   6  13     7629.62     7717.08    849.53 o 
 -13   6  13     6971.27     7047.60    788.46 o 
 -11   6  13     1262.40      996.74    497.37 o 
  -9   6  13    26789.64    26175.09   1202.13 o 
  -7   6  13     6503.56     7966.11    826.76 o 
  -5   6  13    48882.08    47262.96   1161.26 o 
  -3   6  13    14650.85    15896.87    718.85 o 
  -1   6  13    34273.17    32367.02    893.94 o 
   1   6  13    13694.92    14715.63    778.43 o 
   3   6  13     1390.03     1350.81    322.90 o 
   5   6  13     8086.53     8424.32    622.04 o 
   7   6  13     9206.67     9823.07    643.98 o 
   9   6  13     4272.70     2928.23    532.51 o 
  11   6  13    10610.07    10756.52   1126.28 o 
  13   6  13      649.38     2040.56    898.15 o 
  15   6  13     2126.01     2608.72   1019.78 o 
  17   6  13      412.26     1840.66    903.82 o 
  19   6  13    10677.79    10721.12   1089.21 o 
 -20   7  13     1902.70     1775.65    621.13 o 
 -18   7  13     4774.84     4695.55    768.83 o 
 -16   7  13     3012.47     3471.97    701.60 o 
 -14   7  13     5413.95     6127.32    978.74 o 
 -12   7  13     2451.20     2423.20    581.41 o 
 -10   7  13      338.91      421.37    461.67 o 
  -8   7  13     5339.66     4282.07    686.86 o 
  -6   7  13     9031.63    11062.06    715.37 o 
  -4   7  13     4282.96     4461.95    506.86 o 
  -2   7  13    54053.10    52327.66   1227.93 o 
   0   7  13     4866.94     5792.61    553.06 o 
   2   7  13    35460.78    31973.21    976.09 o 
   4   7  13     3374.99     4627.39    449.63 o 
   6   7  13     6338.39     8055.39    636.09 o 
   8   7  13     9518.81     9265.16    730.36 o 
  10   7  13      435.99     1297.02    435.93 o 
  12   7  13    22037.27    22390.40   1388.41 o 
  14   7  13     1836.31     2648.03    642.47 o 
  16   7  13     6547.57     7985.39    899.10 o 
  18   7  13     1473.49     2080.43    719.55 o 
  20   7  13      762.20     2295.78    866.78 o 
 -19   8  13      234.82     1180.92    593.53 o 
 -17   8  13     1644.08     2162.41    754.62 o 
 -15   8  13     6967.90     6278.26    833.04 o 
 -13   8  13    34874.27    33627.14   1431.86 o 
 -11   8  13    16100.71    16409.28   1121.40 o 
  -9   8  13    68649.13    70974.13   2259.65 o 
  -7   8  13     9885.37    11163.22    804.12 o 
  -5   8  13    30714.73    31256.09   1042.68 o 
  -3   8  13     4137.24     5330.75    501.04 o 
  -1   8  13     4551.08     4192.11    484.29 o 
   1   8  13    11963.83    12718.13    707.55 o 
   3   8  13    10621.31    12324.79    705.73 o 
   5   8  13     7511.78     8477.44    608.57 o 
   7   8  13     5626.18     4172.17    542.25 o 
   9   8  13     8221.72     8004.54    642.08 o 
  11   8  13     7539.54     7157.17    735.02 o 
  13   8  13     8048.04     9332.82    935.50 o 
  15   8  13    27503.99    29600.66   1461.83 o 
  17   8  13     2218.51     2392.69    678.59 o 
  19   8  13    12774.17    11681.57   1391.91 o 
 -18   9  13     4651.80     3213.87    744.00 o 
 -16   9  13     4604.61     5096.28    809.02 o 
 -14   9  13     2786.11     2347.16    630.59 o 
 -12   9  13      942.09     2105.00    603.16 o 
 -10   9  13      480.15      734.04    478.23 o 
  -8   9  13     8633.95     8761.09   1290.38 o 
  -6   9  13     3934.40     4996.48    598.45 o 
  -4   9  13     6150.55     6837.78    567.18 o 
  -2   9  13    23825.83    26311.14   1022.95 o 
   0   9  13     1683.00     1693.86    410.32 o 
   2   9  13    41812.64    39624.16   1427.84 o 
   4   9  13    45983.53    45487.66   1279.90 o 
   6   9  13    26547.70    26838.07   1078.44 o 
   8   9  13    68636.20    66479.34   1626.34 o 
  10   9  13     6689.03     6723.90    865.69 o 
  12   9  13    24632.09    24499.92   1799.85 o
[truncated: 45,902 more chars]
